# Supplementary material for: Estimation of leaf traits from reflectance measurements: comparison between methods based on vegetation indices and several versions of the PROSPECT model
Source: Plant Methods. 2018 Mar 20;14:23. doi: 10.1186/s13007-018-0291-x (PMC5861673; doi:10.1186/s13007-018-0291-x)
Supplement: Supplementary file 1 — Additional file 1. Contains the experimental dataset used in this study e.g. the measured wheat leaf reflectance over the white background and the corresponding chlorophyll a and b, carotenoid, dry matter and water contents. The EXCEL file includes 4 sheets. The first sheet is the description of the dataset. The sheet ‘reflectance_Chl’ includes the leaf reflectance over the white background measured from 400 mm to 2200 mm for 186 wheat leaves and the corresponding chlorophyll a and b and carotenoid content measured destructively. The sheet ‘reflectance_Cw_Cm’ is the leaf reflectance over the white background measured from 350 mm to 2500 mm for 186 wheat leaves and the corresponding water and dry matter contents from destructive measurements. Sheet ‘reflectance of white background’ describes the reflectance of the white background. [file 13007_2018_291_MOESM1_ESM.xlsx]

## Sheet: Description
The data was collected near Toulouse at INRA centre Auzeville Tolosane (43°33’N, 1°28’E) in France with deep and homogenous soil conditions.
The optical properties of the leaves were acquired using an ASD Fieldspec spectroradiometer FR3 (www.asdi.com) equipped with an integrating sphere Li-Cor 1800-12
Sheet 'reflectance_chl'	186 wheat leaves	The leaf reflectance over white background is measured from 350 mm to 2500mm.
		The reflectance of white background for each leaf can be found in Sheet'reflectance_Cw_Cm' with the same ID.
		The corresponded Cab and Cc are at the 2nd and 3rd column.
Sheet 'reflectance_Cw_Cm'	186 wheat leaves	The leaf reflectance over white background is measured from 350 mm to 2500mm.
		The reflectance of white background for each leaf can be found in Sheet'reflectance_Cw_Cm' with the same ID.
		The corresponded Cw and Cm are at the 2nd and 3rd column.

## Sheet: reflectance_Chl
ID	date	Cab(ug/cm^2)	Cc(ug/cm^2)	r350	r351	r352	r353	r354	r355	r356	r357	r358	r359	r360	r361	r362	r363	r364	r365	r366	r367	r368	r369	r370	r371	r372	r373	r374	r375	r376	r377	r378	r379	r380	r381	r382	r383	r384	r385	r386	r387	r388	r389	r390	r391	r392	r393	r394	r395
1	2012-04-10	33.2585	6.65169	0.362396	0.304248	0.277107	0.296221	0.262413	0.254349	0.271155	0.212089	0.214008	0.24293	0.260521	0.201336	0.159183	0.155221	0.144032	0.141811	0.129838	0.112853	0.116255	0.103102	0.0893008	0.0948154	0.0959643	0.109671	0.111193	0.107295	0.0937895	0.0829455	0.0961652	0.0951554	0.081163	0.0747211	0.0866827	0.080446	0.0777024	0.0801573	0.0697726	0.067993	0.0737202	0.0731539	0.0706525	0.0579394	0.0537342	0.0668968	0.0669974	0.0636938
2	2012-04-10	32.5816	6.21241	0.37151	0.315285	0.261826	0.286042	0.262874	0.255777	0.273379	0.225946	0.23476	0.241648	0.227435	0.226182	0.191454	0.152088	0.169836	0.155232	0.122101	0.108363	0.122681	0.122888	0.111623	0.104874	0.102346	0.108349	0.111999	0.113321	0.0867089	0.0725849	0.0862209	0.0971146	0.0912739	0.083861	0.0867734	0.0859992	0.0850347	0.0848231	0.0826786	0.0849909	0.0859302	0.0717525	0.0793525	0.0740283	0.0627214	0.0632435	0.0702101	0.0686821
3	2012-04-10	34.0204	6.09192	0.390225	0.332122	0.258556	0.246049	0.261245	0.272206	0.270364	0.21982	0.217527	0.234904	0.225502	0.212177	0.178987	0.136907	0.136583	0.155065	0.144885	0.112898	0.134294	0.117056	0.0943776	0.107746	0.0992315	0.0934113	0.096911	0.098648	0.0877306	0.0860108	0.0911276	0.0923626	0.0874812	0.0813629	0.0836414	0.0917825	0.0834622	0.0748075	0.085245	0.0844971	0.0794258	0.0702505	0.077133	0.070776	0.0621479	0.065146	0.0687278	0.0659987
4	2012-04-10	27.6538	5.3134	0.287648	0.293376	0.13632	0.126822	0.110731	0.134287	0.217855	0.0920386	0.0885285	0.0970909	0.149096	0.156179	0.0990778	0.0714448	0.0871846	0.0659686	0.0687729	0.0895102	0.0751733	0.086597	0.103814	0.0726494	0.0368394	0.0503311	0.0696674	0.0609641	0.0552812	0.0519167	0.0451475	0.0404017	0.0550466	0.0704133	0.0754949	0.0693466	0.0641568	0.06759	0.0640478	0.0641662	0.0640516	0.0511339	0.0502081	0.0545442	0.0611499	0.0562808	0.0609373	0.0604274
5	2012-04-10	38.6627	6.78745	0.321129	0.324936	0.177977	0.188646	0.120044	0.100921	0.169136	0.138055	0.106706	0.0819937	0.152973	0.169712	0.113029	0.0920054	0.0760152	0.0640602	0.0740754	0.107418	0.0847663	0.0815806	0.0772911	0.0511744	0.0489748	0.0611471	0.0620987	0.0596331	0.0538085	0.0626714	0.0573868	0.0595273	0.0597731	0.0541626	0.0668585	0.0710197	0.0644408	0.0620023	0.0642872	0.053124	0.047376	0.0459672	0.0477437	0.0513051	0.0582871	0.058861	0.0626573	0.0575332
6	2012-04-10	32.276	6.09843	0.262953	0.279332	0.215999	0.182021	0.108997	0.118021	0.229964	0.177853	0.0934618	0.00330229	0.0669299	0.112692	0.101006	0.0911524	0.0703003	0.074261	0.0885035	0.0715537	0.051279	0.0581334	0.066908	0.0547211	0.0567966	0.0682702	0.0638767	0.0453457	0.0434917	0.0641868	0.0630163	0.0418843	0.0464612	0.061613	0.0736289	0.0634364	0.0623601	0.0697054	0.0639849	0.0623142	0.0576695	0.040381	0.0341435	0.0408333	0.0492045	0.0456008	0.0470425	0.043157
7	2012-04-10	28.1872	4.99892	0.212318	0.155632	0.102228	0.205957	0.183808	0.09289	0.110583	0.164224	0.160435	0.136188	0.131702	0.10949	0.110628	0.102975	0.0721663	0.0573154	0.0749311	0.0740106	0.0665612	0.0628474	0.0510189	0.0596942	0.0766475	0.0616942	0.0437468	0.0617902	0.0638668	0.0547574	0.0441502	0.0640307	0.0555733	0.0398066	0.0525236	0.0525323	0.0542524	0.0506096	0.0445699	0.0443106	0.0471421	0.0478677	0.0527969	0.049785	0.0470037	0.0520397	0.0531661	0.0511323
8	2012-04-10	35.3847	6.24436	0.196849	0.268315	0.165945	0.145652	0.130763	0.114757	0.113224	0.145835	0.131454	0.113191	0.129074	0.112078	0.100522	0.092079	0.104109	0.0864784	0.0966271	0.110995	0.0867994	0.0603413	0.0495925	0.0719944	0.0644213	0.0456383	0.0484292	0.0663425	0.0664792	0.04531	0.0283962	0.0454639	0.0486536	0.0440812	0.050313	0.0515313	0.0547051	0.0521778	0.0414417	0.0436215	0.0491689	0.0531213	0.0544155	0.0496559	0.0465784	0.054872	0.0488817	0.0475792
9	2012-04-10	42.2551	7.69035	0.334769	0.333886	0.188412	0.215462	0.16493	0.065756	0.0580578	0.133767	0.150516	0.16417	0.149075	0.100424	0.0874916	0.102068	0.0604449	0.0394776	0.0637695	0.0617185	0.0684214	0.0683899	0.0608738	0.0675449	0.068789	0.0635047	0.0636543	0.0492678	0.0488199	0.0478613	0.0533367	0.059866	0.0519362	0.0474002	0.055466	0.049295	0.0478092	0.0405341	0.036873	0.0385407	0.0410323	0.042553	0.0473767	0.0434728	0.0452571	0.0584001	0.0502169	0.0483115
10	2012-04-10	23.155	4.31353	0.285712	0.32809	0.218933	0.403404	0.267422	0.118157	0.134041	0.219691	0.178082	0.132382	0.141583	0.11767	0.106517	0.0879968	0.104003	0.0966812	0.0929994	0.0701593	0.0632277	0.0555209	0.0504668	0.0672863	0.0665016	0.0538513	0.0515576	0.0446992	0.049243	0.0497948	0.04256	0.06204	0.0581793	0.0473247	0.0593117	0.0527188	0.0505839	0.0428646	0.0322151	0.0448893	0.0519683	0.0457016	0.0511152	0.0412083	0.0378284	0.0505484	0.0417268	0.0436825
11	2012-04-10	34.2312	6.0367	0.241638	0.266195	0.112531	0.127096	0.0780844	0.0634069	0.154415	0.238958	0.168315	0.129267	0.171639	0.137275	0.123769	0.122902	0.100397	0.102531	0.110381	0.0893601	0.0976938	0.0907745	0.0695153	0.0692958	0.0805654	0.0745909	0.0699135	0.0897839	0.0801513	0.0583416	0.0423084	0.052362	0.0595192	0.0616116	0.0725104	0.0650539	0.058812	0.0509674	0.0371999	0.0458242	0.0521983	0.0526848	0.0557978	0.0495461	0.0473074	0.0564067	0.0496421	0.0535995
12	2012-04-10	40.036	7.07139	0.258831	0.260477	0.189988	0.290367	0.217102	0.0806605	0.0599064	0.152842	0.130808	0.105025	0.1383	0.125806	0.143335	0.1362	0.0847807	0.0651653	0.0747309	0.0638213	0.0670965	0.0793024	0.0853156	0.0768184	0.0763793	0.0751443	0.0764923	0.0531933	0.0519278	0.047872	0.0490665	0.0684161	0.0669299	0.0567821	0.0625333	0.0494844	0.0513259	0.0459551	0.0407285	0.0508279	0.0503939	0.0422144	0.0495336	0.0422031	0.0393436	0.0533364	0.0520779	0.0512191
13	2012-04-10	27.2959	4.88072	0.605178	0.530063	0.458226	0.439602	0.460062	0.437245	0.38562	0.29914	0.291123	0.28839	0.212431	0.189169	0.201146	0.186786	0.190297	0.171968	0.160023	0.152413	0.152889	0.16202	0.146682	0.137944	0.115384	0.108264	0.134047	0.136235	0.112863	0.100132	0.119854	0.113878	0.110073	0.105687	0.101941	0.109888	0.106328	0.101012	0.104669	0.0988786	0.0970742	0.0971336	0.0973006	0.087871	0.0791204	0.0841096	0.0922728	0.0836245
14	2012-04-10	42.1441	8.06192	0.558446	0.539609	0.52718	0.468962	0.458392	0.432139	0.369073	0.285999	0.279882	0.273751	0.206999	0.221446	0.232956	0.203983	0.205529	0.202148	0.190853	0.190468	0.174573	0.166164	0.140934	0.146164	0.115615	0.122211	0.149996	0.142928	0.121648	0.105584	0.104379	0.114882	0.119792	0.112915	0.0992241	0.108016	0.107363	0.101764	0.0965427	0.0916586	0.0944017	0.0923666	0.0970736	0.0843335	0.0682461	0.0666944	0.0776076	0.0797834
15	2012-04-10	45.4929	8.34514	0.0665561	0.0865708	0.163976	0.175666	0.171282	0.100787	0.0775367	0.162245	0.136969	0.0780534	0.114417	0.111383	0.108334	0.130377	0.119862	0.0781762	0.0863311	0.125132	0.0907044	0.0649539	0.0727996	0.0983923	0.0779481	0.0745941	0.0750097	0.0647291	0.0579201	0.0636427	0.0676086	0.0581473	0.0631366	0.0657608	0.0596115	0.0575354	0.0608698	0.0613656	0.0508945	0.0502388	0.050428	0.0519432	0.0582814	0.0534029	0.0524086	0.056388	0.0580255	0.0595737
16	2012-04-10	22.3823	4.47646	0.203481	0.134302	0.0625284	0.180032	0.13342	0.0875851	0.107527	0.0848372	0.11156	0.133526	0.116393	0.10502	0.0753332	0.0487016	0.074242	0.0889727	0.0727865	0.0463701	0.0842482	0.0842811	0.0604495	0.0505404	0.0357413	0.0433992	0.0572979	0.0519191	0.0556936	0.0523478	0.0493793	0.0416672	0.0480792	0.0547525	0.0487501	0.0544538	0.0556186	0.0602659	0.0548502	0.052963	0.0549995	0.0464716	0.0442096	0.0439572	0.0441068	0.0441497	0.0449856	0.0433533
17	2012-04-10	38.7129	7.15823	0.351266	0.255577	0.197206	0.230263	0.21078	0.188558	0.215376	0.122859	0.134526	0.170113	0.157109	0.137873	0.131008	0.148347	0.134103	0.119108	0.0999693	0.0694884	0.10541	0.110934	0.0929883	0.0887892	0.0714806	0.0740398	0.102389	0.10187	0.0854838	0.0739346	0.0727462	0.0651188	0.0655919	0.0621959	0.0606967	0.0674036	0.0712848	0.0744454	0.0663606	0.0688848	0.0756205	0.0657844	0.0638835	0.0530689	0.0448606	0.0518002	0.0570656	0.0559956
18	2012-04-10	36.6426	6.38291	0.355103	0.307992	0.251358	0.291006	0.296358	0.258618	0.188322	0.091284	0.124012	0.179314	0.209133	0.194441	0.142871	0.105313	0.144454	0.129251	0.099369	0.0868199	0.111383	0.111153	0.0883382	0.0820595	0.066919	0.0635034	0.0730348	0.0854658	0.0700714	0.0676824	0.0902569	0.0765486	0.074148	0.0668471	0.0561871	0.0669985	0.0727204	0.0692922	0.0554168	0.0573693	0.0616735	0.0546786	0.0594715	0.0531167	0.0474318	0.0517643	0.0568315	0.0531772
19	2012-04-12	32.7616	6.15492	0.211156	0.192188	0.189452	0.19119	0.209581	0.182897	0.093184	0.123902	0.102829	0.0798095	0.11344	0.131802	0.104734	0.075639	0.119396	0.130014	0.117624	0.129034	0.137675	0.113715	0.0894898	0.109869	0.0895234	0.0865193	0.0852598	0.0889399	0.0821333	0.0630263	0.0542048	0.0704795	0.0794067	0.0714021	0.0612288	0.0617865	0.0741809	0.080013	0.0621583	0.071161	0.0743327	0.0679833	0.0737587	0.0688952	0.0561938	0.0567701	0.0587419	0.0584531
20	2012-04-12	24.6064	4.14997	0.384052	0.395202	0.271371	0.237729	0.259684	0.248884	0.193667	0.231945	0.150673	0.11384	0.246373	0.187261	0.10956	0.114073	0.111666	0.141295	0.146095	0.112174	0.123112	0.114351	0.107365	0.126913	0.111078	0.102995	0.0942924	0.0857227	0.0940425	0.087262	0.0672947	0.0662853	0.0807236	0.0817139	0.0755722	0.0724767	0.0836055	0.091038	0.0699361	0.072921	0.0766253	0.0695888	0.0719335	0.0747539	0.0688371	0.0668039	0.0616516	0.0601032
21	2012-04-12	33.9831	6.49507	0.505553	0.428852	0.274293	0.287388	0.29506	0.264509	0.226848	0.260907	0.215113	0.157538	0.211289	0.222544	0.181518	0.138657	0.131577	0.155414	0.176778	0.168208	0.153458	0.121358	0.108254	0.116898	0.121023	0.114591	0.0956268	0.100654	0.103033	0.0918397	0.0708413	0.0796768	0.0923991	0.0863	0.069821	0.0759634	0.0916882	0.0943348	0.0796993	0.0760907	0.0787927	0.0830762	0.0782612	0.0776595	0.0736757	0.0655594	0.0555272	0.0584796
22	2012-04-12	29.3533	5.83658	0.380839	0.365524	0.236557	0.144864	0.111301	0.163645	0.174889	0.142056	0.143523	0.143676	0.153627	0.18265	0.168579	0.112543	0.104447	0.0832902	0.11226	0.137362	0.0930302	0.0909858	0.116457	0.0907581	0.0805485	0.0738429	0.0515781	0.0650117	0.0790784	0.0832941	0.066931	0.0640539	0.0575707	0.0588441	0.0652551	0.0648498	0.0662456	0.0693139	0.0660772	0.0647067	0.0601696	0.0588033	0.0574808	0.0529638	0.0482815	0.0508454	0.0570127	0.0577926
23	2012-04-12	48.7105	8.58402	0.359115	0.334088	0.255173	0.144147	0.0705442	0.150369	0.18749	0.201322	0.189273	0.144743	0.132556	0.181593	0.163688	0.100782	0.135626	0.126356	0.124149	0.126816	0.09739	0.0859055	0.107513	0.0962397	0.0983841	0.0881077	0.0641709	0.0822707	0.0841038	0.0700613	0.061271	0.067118	0.0594736	0.0572527	0.0701042	0.0746959	0.0658642	0.0625981	0.0753163	0.0682965	0.0583282	0.0622406	0.053563	0.0499604	0.0484825	0.0507127	0.0548737	0.0586198
24	2012-04-12	47.2673	8.46426	0.372467	0.311005	0.299526	0.288616	0.235791	0.289416	0.294929	0.176859	0.15107	0.14397	0.115705	0.163028	0.202855	0.158246	0.121551	0.125279	0.149309	0.137289	0.0792895	0.0811402	0.122488	0.10011	0.104095	0.0974138	0.075463	0.0894946	0.0873172	0.0808885	0.0786173	0.0727712	0.0622137	0.0672166	0.0852567	0.0802018	0.0771445	0.0761333	0.075111	0.0636017	0.056179	0.0589157	0.0624321	0.059203	0.0578429	0.0611647	0.0612398	0.0615018
25	2012-04-12	51.9337	9.33346	0.32977	0.231938	0.160656	0.293549	0.213129	0.118319	0.127383	0.0866556	0.105003	0.0587975	0.0427228	0.100322	0.120879	0.114554	0.11801	0.117659	0.0953745	0.0660817	0.070614	0.0743583	0.0825038	0.0944069	0.0942537	0.0869527	0.0740181	0.0558008	0.0589283	0.0690482	0.0860055	0.0809713	0.0669189	0.058284	0.0648596	0.0625489	0.0622227	0.0594502	0.0566385	0.0595632	0.0674972	0.0602998	0.0592998	0.0579449	0.0634403	0.0624322	0.0523196	0.0489948
26	2012-04-12	50.1971	8.66561	0.415304	0.268314	0.182159	0.302638	0.273593	0.230944	0.256412	0.168816	0.175706	0.175089	0.0574779	0.100559	0.129728	0.0966067	0.0941847	0.0967967	0.113261	0.105785	0.112115	0.0983856	0.0918875	0.0961934	0.0872556	0.101358	0.116503	0.089235	0.0805777	0.0745598	0.0798284	0.079438	0.0722573	0.0685811	0.0771338	0.0694259	0.0602749	0.0582325	0.0627608	0.0651411	0.0724144	0.072303	0.0662393	0.0663531	0.0689517	0.0618458	0.0618678	0.0585226
27	2012-04-12	48.4413	8.55431	0.513826	0.396329	0.284981	0.209385	0.186143	0.184183	0.185499	0.124393	0.19726	0.205431	0.0961375	0.121205	0.149279	0.146533	0.139957	0.121303	0.107465	0.0992489	0.128078	0.110468	0.0894675	0.0844364	0.0797769	0.0816757	0.0963544	0.0944974	0.0796941	0.0784138	0.0981367	0.0849645	0.0695461	0.0651888	0.0727164	0.0618946	0.0568758	0.0591309	0.0691717	0.0710205	0.0798254	0.0773884	0.0678498	0.0684106	0.072292	0.0605145	0.0599252	0.0565782
28	2012-04-12	29.9394	6.36573	0.288261	0.212538	0.230271	0.235822	0.0976089	0.0490796	0.190515	0.185356	0.198942	0.173232	0.0689283	0.108201	0.120904	0.0850913	0.0906115	0.0963202	0.095397	0.0987398	0.108232	0.0898051	0.0769537	0.0826653	0.0790363	0.0854963	0.0826518	0.0684294	0.0591691	0.0661895	0.060497	0.0600738	0.0617049	0.0744152	0.0810274	0.0776602	0.0782173	0.0724626	0.0775451	0.0573427	0.0459143	0.0511061	0.0456308	0.0550105	0.0643675	0.0644543	0.0574148	0.0534837
29	2012-04-12	41.9495	7.46928	0.376199	0.287428	0.182786	0.197691	0.122488	0.000590749	0.141816	0.193056	0.190182	0.15085	0.104872	0.150201	0.186618	0.175846	0.133136	0.0602583	0.0378044	0.0925868	0.0966491	0.0838861	0.0818801	0.102412	0.0718086	0.0878813	0.104149	0.0788436	0.0819311	0.0857652	0.0699732	0.0688056	0.0681156	0.0749045	0.0827309	0.0766094	0.0689423	0.0649128	0.0776773	0.0653812	0.0504548	0.0514669	0.0619317	0.0659538	0.0661573	0.0710251	0.0628699	0.0605495
30	2012-04-12	35.8653	6.43324	0.343792	0.325884	0.251414	0.245453	0.102642	0.0081538	0.190396	0.151422	0.127765	0.137993	0.0942255	0.156846	0.167952	0.125357	0.108392	0.0871321	0.0625357	0.0680072	0.114853	0.101808	0.0847683	0.105083	0.0861833	0.0980833	0.103791	0.0794893	0.0762117	0.0812665	0.0732134	0.0727013	0.068583	0.073716	0.0790746	0.077361	0.0755558	0.0688776	0.0644282	0.0531131	0.0512571	0.0585449	0.0568832	0.0607565	0.0670491	0.0730331	0.0623597	0.0579399
31	2012-04-12	33.2632	6.2255	0.361739	0.322899	0.317096	0.288502	0.277518	0.26467	0.198107	0.145177	0.0955484	0.0838694	0.114847	0.157927	0.166502	0.133087	0.130508	0.130855	0.146643	0.148796	0.0923739	0.07871	0.0968449	0.0942212	0.0835115	0.0928318	0.1105	0.0913934	0.0935693	0.0872482	0.0761377	0.0790554	0.0765334	0.0741161	0.076425	0.066048	0.0660573	0.0799388	0.0752646	0.0619486	0.0544778	0.0626374	0.062971	0.0648745	0.0649418	0.0596506	0.0650049	0.0639372
32	2012-04-12	44.8653	7.93629	0.30195	0.29349	0.290368	0.240923	0.237991	0.245426	0.241308	0.210516	0.185294	0.195032	0.170893	0.176204	0.143824	0.112722	0.124968	0.163072	0.175024	0.144378	0.123593	0.101914	0.0778686	0.0695381	0.0725474	0.093575	0.108232	0.10066	0.112382	0.113715	0.109728	0.0958116	0.0915244	0.0887705	0.0828834	0.0776257	0.0794412	0.0832638	0.0763849	0.0711218	0.0687585	0.0728743	0.0655954	0.0762195	0.0811037	0.0728234	0.0754256	0.0698659
33	2012-04-12	38.6955	6.67803	0.404965	0.33036	0.296842	0.367817	0.385312	0.332822	0.286682	0.21785	0.193003	0.184446	0.162358	0.21182	0.229581	0.179165	0.150303	0.140495	0.149108	0.144376	0.119696	0.116065	0.115681	0.101033	0.0898166	0.0918386	0.0988164	0.081255	0.0975771	0.105919	0.0986343	0.0963371	0.0885179	0.0891645	0.0947588	0.0833906	0.0784691	0.0848347	0.0900403	0.0793111	0.0743774	0.0816934	0.0785051	0.0780125	0.0793051	0.077328	0.0759033	0.0710925
34	2012-04-12	38.5348	6.68785	0.317728	0.296509	0.275495	0.257474	0.269146	0.304765	0.2801	0.164221	0.145069	0.153652	0.153367	0.187486	0.172734	0.146079	0.150212	0.126196	0.10966	0.111026	0.105465	0.11138	0.0974216	0.0795917	0.090451	0.0875941	0.0797081	0.0829721	0.0858065	0.0871225	0.0832259	0.0847165	0.0763656	0.0735285	0.079565	0.100309	0.0904806	0.0580254	0.0651541	0.0757572	0.0746349	0.0684343	0.0669329	0.0669899	0.066163	0.0672674	0.0762773	0.0737724
35	2012-04-12	27.1998	4.74041	0.508287	0.469422	0.457252	0.43028	0.337696	0.304549	0.384662	0.30926	0.259521	0.238385	0.224954	0.245296	0.213417	0.196207	0.212182	0.182899	0.164607	0.175774	0.157478	0.158283	0.149392	0.126187	0.133554	0.126573	0.109959	0.109511	0.109152	0.113426	0.11094	0.108448	0.095851	0.0932682	0.111497	0.105337	0.0935444	0.0798725	0.0812065	0.0887056	0.087037	0.0846975	0.0809022	0.0807795	0.0780842	0.0734327	0.0805664	0.080959
36	2012-04-12	40.5462	7.40203	0.594848	0.592477	0.6106	0.456206	0.413349	0.42654	0.406494	0.363108	0.294131	0.249136	0.260944	0.280311	0.251382	0.214124	0.221539	0.201369	0.190278	0.194301	0.186032	0.190651	0.172789	0.131009	0.143029	0.154832	0.145478	0.127441	0.119689	0.114049	0.105687	0.12373	0.117923	0.111385	0.122167	0.119803	0.114004	0.103226	0.097273	0.0987219	0.0988399	0.0928376	0.088615	0.0917485	0.0916331	0.0876308	0.0936035	0.0909311
37	2012-04-19	33.1902	8.18513	0.301889	0.229238	0.0135164	0.205941	0.207038	0.190182	0.212614	0.119643	0.0919636	0.14892	0.141966	0.132352	0.156274	0.161648	0.104754	0.0917439	0.099865	0.0999511	0.067608	0.0688427	0.0844474	0.106077	0.087082	0.0823053	0.100005	0.0860925	0.0702743	0.0716477	0.0856968	0.0632877	0.0630072	0.0682267	0.0628241	0.0601992	0.0655842	0.0680986	0.0714009	0.0656995	0.060435	0.0620301	0.0674047	0.06033	0.0558802	0.0569991	0.0554128	0.0566903
38	2012-04-19	42.0163	7.73619	0.308895	0.335489	0.311733	0.223067	0.188677	0.205464	0.200749	0.149008	0.174778	0.197611	0.145973	0.146914	0.17006	0.146979	0.0996042	0.0789448	0.0984356	0.12	0.0969942	0.0865584	0.0731287	0.0567936	0.0760262	0.0949558	0.0968118	0.0879712	0.0598464	0.0592806	0.0889003	0.0744911	0.0630261	0.0592079	0.0680961	0.0714484	0.0707946	0.069703	0.0703838	0.0616555	0.0611806	0.0706934	0.0652589	0.059803	0.0584507	0.0614728	0.0510867	0.0519814
39	2012-04-19	25.1879	5.24573	0.354308	0.327791	0.2615	0.312148	0.246694	0.233289	0.253679	0.190773	0.158875	0.157122	0.146546	0.145255	0.164532	0.156986	0.133677	0.14634	0.144433	0.139956	0.106667	0.100532	0.0999458	0.115598	0.0942654	0.0877331	0.110299	0.09214	0.0773913	0.0780974	0.0948644	0.0861215	0.076467	0.0710764	0.0810154	0.080224	0.0781104	0.078796	0.0832525	0.0682004	0.0615238	0.0725296	0.0712639	0.0670756	0.0674188	0.0694455	0.059004	0.0569745
40	2012-04-19	28.4083	7.15106	0.266782	0.242036	0.0710031	0.133889	0.2193	0.261515	0.182054	0.121602	0.142727	0.107035	0.110954	0.146457	0.147117	0.112069	0.0837219	0.084189	0.0828982	0.0686311	0.093149	0.0803165	0.0429855	0.0335644	0.0512107	0.0655835	0.0750109	0.0817864	0.077838	0.0758824	0.0783597	0.0706469	0.0632279	0.0573901	0.0551891	0.0624959	0.0713751	0.071718	0.0504541	0.0485671	0.054433	0.0517608	0.0549808	0.053547	0.0504044	0.0492787	0.0502202	0.0494773
41	2012-04-19	29.1869	6.11487	0.302504	0.33044	0.139216	0.203508	0.292054	0.316416	0.258627	0.202298	0.238998	0.228978	0.153703	0.160621	0.178092	0.162641	0.116108	0.109524	0.119616	0.102895	0.121524	0.112915	0.0912878	0.0961086	0.0791692	0.0735656	0.0778511	0.0781991	0.0787245	0.0782524	0.0723514	0.0710179	0.0743895	0.0718524	0.0589145	0.0602496	0.0714059	0.071207	0.0463099	0.055982	0.0657558	0.0570071	0.0569445	0.0514241	0.0496057	0.0522704	0.0544578	0.0543807
42	2012-04-19	32.3963	6.45843	0.246393	0.0692352	0.185975	0.212664	0.21269	0.213406	0.217051	0.248636	0.275913	0.208886	0.219889	0.178157	0.144273	0.130752	0.125545	0.112637	0.0820723	0.0413875	0.116231	0.10526	0.0630863	0.0941217	0.0840687	0.0782054	0.0840147	0.0974501	0.0964076	0.0895915	0.0963592	0.0830066	0.0806541	0.0816907	0.0762336	0.0736635	0.0804114	0.0821335	0.0619882	0.0642261	0.0752899	0.0728528	0.0631692	0.0642595	0.0714485	0.0647309	0.0611514	0.062838
43	2012-04-19	38.4372	7.86398	0.203774	0.176085	0.14649	0.165663	0.271511	0.23673	0.200763	0.188765	0.142305	0.138295	0.149227	0.0747921	0.0700361	0.110389	0.0885758	0.0867224	0.0917387	0.0370767	0.0710351	0.0679941	0.0610655	0.0873391	0.0824998	0.0901303	0.0876767	0.0809383	0.0839937	0.0839858	0.0705339	0.0696421	0.0783004	0.0748695	0.047949	0.0720682	0.0846134	0.0672679	0.058897	0.0644252	0.0722432	0.061968	0.0533791	0.0625917	0.0647247	0.0581433	0.0593992	0.0562765
44	2012-04-19	52.309	9.64923	0.283552	0.268786	0.342655	0.275327	0.255971	0.173309	0.134544	0.176037	0.180522	0.196059	0.164865	0.125398	0.126235	0.119437	0.126254	0.13548	0.121342	0.0987154	0.11113	0.100135	0.096195	0.0934236	0.0952612	0.108411	0.107997	0.086732	0.0908632	0.0943781	0.0827273	0.0755572	0.080238	0.0861197	0.0704016	0.081345	0.0795602	0.0683522	0.0840521	0.0810499	0.0741099	0.0640338	0.0656135	0.0705088	0.0707536	0.0650626	0.0637992	0.0586596
45	2012-04-19	34.8084	7.75596	0.134905	0.176041	0.377396	0.189122	0.120054	0.216683	0.243119	0.236461	0.236816	0.202457	0.131732	0.143874	0.172214	0.160494	0.109469	0.132778	0.125547	0.0617119	0.0863752	0.100871	0.0947461	0.0957867	0.104014	0.0877573	0.0734701	0.0863826	0.0863387	0.0834094	0.0889034	0.086884	0.0761332	0.0711429	0.0768923	0.0655783	0.0480454	0.0401603	0.0545758	0.0635805	0.0562955	0.0555255	0.0659513	0.058625	0.0545216	0.0681354	0.0667533	0.0583221
46	2012-04-19	46.9955	8.87639	0.363356	0.364302	0.367354	0.321284	0.368137	0.349905	0.254235	0.239738	0.233721	0.195303	0.179084	0.235976	0.220342	0.168277	0.153926	0.170283	0.174052	0.138753	0.134157	0.148577	0.139341	0.114749	0.115776	0.110344	0.107849	0.144023	0.1382	0.122586	0.114433	0.100352	0.104836	0.109525	0.101285	0.0968518	0.0843519	0.074196	0.0864424	0.0808804	0.0711936	0.0787174	0.0878314	0.0792212	0.0739401	0.079126	0.0804722	0.0734356
47	2012-04-19	34.5488	6.93076	0.261516	0.227302	0.193599	0.21729	0.208817	0.203598	0.153656	0.143456	0.122033	0.10038	0.121173	0.126937	0.151953	0.158036	0.0648398	0.0793615	0.137873	0.132889	0.086606	0.0663526	0.0789253	0.0843559	0.0881845	0.0834267	0.0676244	0.0703381	0.075274	0.0682957	0.0552771	0.0536132	0.0594111	0.0649193	0.0575386	0.062648	0.0588454	0.0427204	0.0557914	0.050295	0.0491094	0.0658827	0.0564176	0.0500514	0.047289	0.0471293	0.0617368	0.0592783
48	2012-04-19	47.4629	9.44758	0.291469	0.143585	0.215599	0.2278	0.188396	0.181882	0.1175	0.119071	0.122877	0.136564	0.130578	0.102221	0.134581	0.146377	0.075536	0.0814912	0.111176	0.127183	0.103793	0.0867853	0.0934612	0.0899784	0.0995685	0.0923524	0.0673887	0.0698253	0.0701531	0.0678267	0.0580642	0.0474358	0.0618317	0.0773646	0.0705335	0.0618538	0.0574317	0.0575421	0.0631933	0.0566736	0.0531856	0.0658964	0.0586024	0.0562017	0.0504238	0.0484649	0.0559838	0.0576863
49	2012-04-19	49.1199	9.42647	0.271925	0.242648	0.214973	0.22954	0.239095	0.218328	0.164157	0.163072	0.157236	0.171143	0.183402	0.147698	0.155666	0.174416	0.0892121	0.0868089	0.11122	0.132997	0.11695	0.0876653	0.0798191	0.0764089	0.0822746	0.0795372	0.0770383	0.0862773	0.0824723	0.0823128	0.0757213	0.0717931	0.0686524	0.0705198	0.0750915	0.0761209	0.0729521	0.0593908	0.066058	0.0582503	0.0543026	0.064142	0.059387	0.0633396	0.063087	0.0563719	0.0584747	0.0589137
50	2012-04-19	33.4606	6.613	0.226143	0.123811	0.192003	0.184391	0.159581	0.133442	0.048727	0.112033	0.119628	0.126503	0.137386	0.102434	0.109839	0.109011	0.110775	0.121809	0.130872	0.111031	0.106376	0.0858875	0.0768007	0.0792074	0.0790429	0.064113	0.0529938	0.0568439	0.0665693	0.0623428	0.0509708	0.0554155	0.0555991	0.0632336	0.0676355	0.0551184	0.0552139	0.0590717	0.0655566	0.0589166	0.0569205	0.0640721	0.05577	0.0538805	0.0530859	0.0546241	0.0516394	0.0518306
51	2012-04-19	40.9507	7.99912	0.297639	0.171608	0.169228	0.163584	0.116511	0.140987	0.129058	0.135843	0.134434	0.158972	0.19865	0.137047	0.142797	0.132477	0.0788541	0.0479949	0.0622301	0.100388	0.059327	0.0595327	0.0970864	0.0958109	0.0878336	0.0675994	0.0575101	0.0640449	0.0690936	0.0664026	0.063644	0.0599405	0.0625717	0.0616557	0.0611138	0.0527067	0.0499828	0.0520963	0.0580848	0.05021	0.0474817	0.0588518	0.0560428	0.0580543	0.055412	0.0491349	0.05654	0.0561807
52	2012-04-19	34.9183	8.11404	0.201605	0.122985	0.168649	0.153711	0.155661	0.222278	0.171472	0.155182	0.154617	0.174953	0.161035	0.0692656	0.0960027	0.13103	0.052264	0.0442322	0.081694	0.100463	0.0921206	0.0938951	0.0948637	0.0733802	0.0864202	0.085189	0.0733297	0.0728991	0.0721009	0.0693793	0.0729246	0.0520023	0.0549772	0.0685191	0.0603474	0.0551877	0.0559528	0.0572028	0.0668453	0.0551224	0.0507435	0.0659268	0.0595346	0.0597455	0.0587628	0.0524163	0.0551174	0.0560445
53	2012-04-19	44.6776	8.29501	0.134675	0.0293221	0.100423	0.176179	0.159819	0.0964532	0.0996443	0.143068	0.128975	0.101042	0.0521661	0.112392	0.118647	0.0973846	0.0978727	0.0995125	0.0896413	0.0979325	0.080828	0.0694468	0.0732084	0.0870376	0.071152	0.0708267	0.0643484	0.0509414	0.0572088	0.0728831	0.0725457	0.0568746	0.0559588	0.0577276	0.0577494	0.0656752	0.0638234	0.0589402	0.0676757	0.0635965	0.0595173	0.0712238	0.0637918	0.0674203	0.0647452	0.048946	0.0516218	0.050983
54	2012-04-19	51.5422	9.88793	0.209571	0.164715	0.225401	0.21199	0.221564	0.246166	0.243217	0.177363	0.109644	0.102066	0.0466099	0.0615056	0.104328	0.153247	0.150877	0.136775	0.109574	0.1197	0.104005	0.0836828	0.104189	0.140293	0.114379	0.085626	0.0499579	0.0497524	0.0624848	0.0740623	0.0792548	0.0671606	0.0629244	0.0632277	0.0676184	0.0819379	0.0774724	0.057897	0.0649636	0.0677335	0.0622749	0.0677448	0.0661752	0.0650676	0.065822	0.071364	0.0672562	0.0614576
55	2012-04-19	46.232	9.74859	0.212897	0.194291	0.320707	0.276542	0.189341	0.12129	0.163599	0.177488	0.129352	0.115054	0.128157	0.0889204	0.100736	0.130508	0.142968	0.107609	0.106071	0.106423	0.0643237	0.0528159	0.0766708	0.0718671	0.0780626	0.0821474	0.0876693	0.0815836	0.0649164	0.0751788	0.0820138	0.091266	0.0762625	0.0620278	0.0669257	0.0596941	0.0592774	0.0673227	0.078236	0.0578237	0.0429853	0.0539935	0.056204	0.0534963	0.0534445	0.0521552	0.0542855	0.0485962
56	2012-04-19	45.3893	8.7048	0.334582	0.36509	0.381559	0.255412	0.23151	0.236763	0.249853	0.202874	0.171741	0.186442	0.182251	0.142534	0.176393	0.19473	0.153471	0.131296	0.166636	0.184827	0.103049	0.0803268	0.0969747	0.060635	0.0781493	0.0857527	0.0798987	0.0728931	0.0677408	0.08219	0.087677	0.0983536	0.0832112	0.0648585	0.0816848	0.0762012	0.0629864	0.0683963	0.0762855	0.0695221	0.067018	0.0782502	0.0757085	0.0681065	0.064166	0.0581824	0.0617389	0.0633405
57	2012-04-19	29.7664	6.96969	0.268261	0.259512	0.218642	0.195302	0.196051	0.165453	0.110728	0.217989	0.21203	0.152741	0.103584	0.14427	0.163782	0.162538	0.155008	0.109118	0.0801361	0.121878	0.110819	0.0766418	0.0651804	0.0905233	0.0811659	0.0700249	0.07422	0.0657644	0.0800089	0.08237	0.0800106	0.0685413	0.0796263	0.0801373	0.0569738	0.0626286	0.0692205	0.0681809	0.0597897	0.0504516	0.0466341	0.0574771	0.0599267	0.0595023	0.0637318	0.0655057	0.0582171	0.0517021
58	2012-04-19	29.7445	6.322	0.45807	0.428631	0.294412	0.327236	0.358589	0.269854	0.240787	0.378843	0.294854	0.199958	0.193256	0.236885	0.228508	0.189779	0.175751	0.184141	0.183471	0.17604	0.173677	0.142662	0.12262	0.145491	0.135973	0.126265	0.130663	0.141786	0.144539	0.145167	0.151774	0.139496	0.135665	0.131637	0.126718	0.129957	0.133981	0.136648	0.13702	0.132062	0.125855	0.128958	0.142164	0.149641	0.153408	0.155418	0.161641	0.160267
59	2012-04-19	33.6447	6.8631	0.505768	0.438416	0.294742	0.337548	0.370485	0.290238	0.23759	0.331407	0.288866	0.229899	0.215494	0.184745	0.194322	0.205484	0.154545	0.138525	0.135521	0.149001	0.15974	0.134507	0.122711	0.14094	0.119114	0.100637	0.101372	0.108133	0.111737	0.102142	0.0946042	0.0982393	0.106173	0.0981264	0.0877608	0.0832806	0.0817173	0.0875279	0.0893094	0.0785435	0.0689992	0.0766578	0.0816966	0.0754096	0.0721661	0.0777508	0.0788914	0.0715922
60	2012-04-19	31.5417	6.68647	0.220219	0.213848	0.300997	0.352347	0.281947	0.242642	0.223057	0.222937	0.21444	0.176593	0.193165	0.199061	0.173893	0.153609	0.167644	0.137351	0.116766	0.142358	0.131121	0.104868	0.0877129	0.092574	0.105815	0.100042	0.0942332	0.100979	0.0982616	0.0919079	0.0916223	0.0968054	0.0920335	0.0915986	0.0937196	0.0851476	0.0851536	0.084543	0.0792792	0.0857658	0.0873871	0.0771306	0.0737222	0.0727552	0.0671921	0.0661204	0.07686	0.0793345
61	2012-04-19	24.7982	4.84882	0.273631	0.269627	0.330182	0.29728	0.236858	0.267959	0.293624	0.217992	0.233759	0.286357	0.256278	0.202843	0.180536	0.188584	0.19323	0.157519	0.126248	0.137598	0.127793	0.115185	0.114642	0.121355	0.134052	0.130345	0.121144	0.115998	0.10888	0.0977656	0.0942893	0.0942336	0.0947502	0.0966801	0.093301	0.0982754	0.0954682	0.0871188	0.0897511	0.0929013	0.0857486	0.0707395	0.0773726	0.079138	0.0679569	0.0649029	0.0754806	0.0798171
62	2012-04-19	22.3833	4.53273	0.359395	0.387369	0.422664	0.408495	0.316288	0.309648	0.367847	0.295712	0.284264	0.296839	0.281547	0.249505	0.223089	0.21736	0.222534	0.20129	0.168142	0.15663	0.167511	0.145797	0.131951	0.142479	0.137053	0.123354	0.126144	0.127243	0.117621	0.117191	0.127921	0.141616	0.125151	0.110057	0.106942	0.114133	0.113202	0.0950753	0.0898579	0.106494	0.107183	0.0935912	0.0931138	0.088467	0.0843944	0.0907807	0.0901354	0.0897589
63	2012-04-19	37.5882	7.89119	0.241917	0.25394	0.12266	0.0635066	0.173926	0.175736	0.139424	0.10169	0.13132	0.121374	0.107158	0.088687	0.137823	0.1681	0.0731146	0.102021	0.126976	0.0891782	0.119778	0.105956	0.0913548	0.0932414	0.0755934	0.0748983	0.0966047	0.0767336	0.0794514	0.0924447	0.100198	0.0872118	0.0738397	0.0694096	0.0697782	0.058897	0.0564431	0.0501293	0.0548852	0.0534301	0.0463757	0.0360003	0.052422	0.0563839	0.0527875	0.058535	0.0588881	0.0592592
64	2012-04-19	34.4626	6.38196	0.263949	0.255993	0.10405	0.146207	0.188297	0.155812	0.136728	0.113668	0.121455	0.13701	0.140272	0.10455	0.138339	0.158565	0.111938	0.116278	0.117065	0.0959805	0.105404	0.0972987	0.0929933	0.0809205	0.0745843	0.0741704	0.0913735	0.0915791	0.0748174	0.0654231	0.0745409	0.0734423	0.0771098	0.077762	0.0682579	0.0720425	0.0669379	0.0518033	0.0556897	0.0594364	0.0574193	0.0547038	0.0650311	0.0648676	0.0593033	0.0667015	0.0661841	0.0646732
65	2012-04-19	33.9657	6.47205	0.374444	0.337601	0.0488313	0.0930255	0.176675	0.226236	0.187084	0.0851403	0.125318	0.148631	0.129381	0.0651647	0.118155	0.175429	0.0901025	0.0643102	0.080229	0.105751	0.0886082	0.0501923	0.0489914	0.0837154	0.0830385	0.076393	0.0779817	0.078675	0.0790976	0.0716453	0.0782052	0.0771889	0.0642888	0.0629828	0.0603219	0.0621669	0.0634922	0.053282	0.059354	0.0564175	0.0529768	0.0509153	0.0590235	0.0582027	0.0520417	0.0545873	0.0581665	0.0661338
66	2012-04-19	53.3144	9.49579	0.402501	0.349506	0.174607	0.158367	0.236383	0.279913	0.160806	0.0718707	0.106318	0.126926	0.126917	0.0775225	0.0834344	0.107003	0.108049	0.100774	0.0908064	0.105714	0.0863962	0.0733066	0.0661224	0.0729982	0.0857376	0.0844627	0.0912843	0.0946022	0.0861887	0.0800531	0.0875794	0.0860578	0.079746	0.0756594	0.0596806	0.0693979	0.0771512	0.059405	0.0605792	0.0637524	0.0607614	0.0565492	0.0666696	0.0676165	0.0629428	0.0599482	0.0672837	0.0695999
67	2012-04-19	33.2388	6.55834	0.20181	0.205294	0.251756	0.169689	0.0526284	0.0260405	0.0638124	0.112718	0.133976	0.139656	0.104166	0.115776	0.0997878	0.0944257	0.0569788	0.0393468	0.0389867	0.0642845	0.112781	0.110644	0.0854262	0.0878413	0.0693061	0.0664067	0.0655303	0.0670742	0.0685671	0.0685174	0.084364	0.0712595	0.0516077	0.0459973	0.0574534	0.054686	0.0422454	0.0425593	0.0459888	0.0514921	0.0500197	0.0445467	0.0463132	0.0579924	0.059973	0.0545083	0.0518888	0.0473305
68	2012-04-19	38.2172	7.53847	0.215685	0.168342	0.18295	0.0414792	0.0198513	0.0703977	0.11777	0.143794	0.167613	0.166411	0.102493	0.147337	0.145762	0.114223	0.117853	0.101165	0.0714041	0.0712788	0.0985799	0.1181	0.120125	0.0910652	0.0788125	0.0731242	0.0651407	0.0689554	0.0788371	0.0792077	0.0907078	0.0958821	0.0736044	0.064754	0.080581	0.0731492	0.0605507	0.0629236	0.0736064	0.0669802	0.060741	0.0695372	0.0685489	0.0732107	0.0695444	0.0571545	0.0645381	0.0657962
69	2012-04-19	35.8463	6.40112	0.167558	0.16014	0.334275	0.17933	0.0222246	0.0270672	0.173489	0.159582	0.169191	0.174925	0.093377	0.106133	0.116185	0.121774	0.107409	0.0740401	0.0407043	0.0429049	0.094651	0.103799	0.0899503	0.0876993	0.0865057	0.0755835	0.0599047	0.0548867	0.067204	0.0796881	0.0844619	0.0772548	0.0484536	0.0387338	0.071541	0.072197	0.0629978	0.0566416	0.0596416	0.0621447	0.0586446	0.0570338	0.0573755	0.064046	0.0646831	0.0546666	0.0492687	0.0476639
70	2012-04-19	26.9944	6.77058	0.270671	0.181549	0.163457	0.217222	0.207917	0.163047	0.0853609	0.115936	0.122812	0.152432	0.123322	0.109725	0.119697	0.112241	0.0622872	0.0512711	0.0778043	0.114285	0.0948093	0.0840567	0.096898	0.0689099	0.0830323	0.081486	0.0638663	0.0636163	0.0573543	0.0599497	0.0652313	0.0636043	0.0612261	0.0690557	0.071684	0.0613136	0.0522176	0.0470283	0.0569598	0.0513805	0.0512148	0.0614236	0.0467123	0.0489568	0.0486896	0.0392858	0.0464743	0.0500031
71	2012-04-19	24.7545	4.94216	0.177957	0.133077	0.21312	0.263544	0.190909	0.0938419	0.0658436	0.0827572	0.110359	0.124932	0.0995193	0.115261	0.150751	0.155051	0.0881101	0.0764759	0.106911	0.119688	0.0925092	0.0765632	0.0984843	0.0924308	0.10571	0.101138	0.0933996	0.0856803	0.0805243	0.0671507	0.0447344	0.0688068	0.0764332	0.076213	0.0867713	0.0707907	0.0564051	0.0537562	0.0628631	0.056423	0.0504055	0.0653527	0.0634126	0.058961	0.0520837	0.0474932	0.0556199	0.0586588
72	2012-04-19	27.5474	5.15553	0.262219	0.197875	0.256799	0.306331	0.302649	0.213972	0.12074	0.145898	0.103214	0.0802434	0.15327	0.113892	0.139201	0.170919	0.111893	0.0940904	0.113244	0.114257	0.0950922	0.0782925	0.0926421	0.0826975	0.0904505	0.0915212	0.084948	0.0768813	0.0714779	0.0725334	0.0622646	0.0634665	0.0650854	0.0677063	0.0784215	0.0779102	0.0717992	0.0603607	0.069867	0.0676235	0.0642006	0.072254	0.0561184	0.0542771	0.0551985	0.0494146	0.0604987	0.0609239
73	2012-04-19	36.7244	6.55792	0.1562	0.201408	0.354398	0.173067	0.144459	0.182215	0.132442	0.190367	0.16613	0.14431	0.183111	0.166781	0.101086	0.0988831	0.108232	0.102047	0.0818322	0.0494229	0.0785176	0.0768086	0.0643129	0.0968243	0.0818793	0.0673807	0.0740524	0.0560848	0.048121	0.0518092	0.068239	0.0680365	0.0596373	0.0577332	0.0696541	0.063718	0.059149	0.0529107	0.0464265	0.0586574	0.0610996	0.0565222	0.0505958	0.0580442	0.0606147	0.0499093	0.0566076	0.0583621
74	2012-04-19	38.7957	7.8968	0.110113	0.114331	0.318308	0.273961	0.247813	0.231224	0.154053	0.0947217	0.0671033	0.11358	0.175029	0.157092	0.106753	0.100878	0.125849	0.0948682	0.0513051	0.0248142	0.0775894	0.0934142	0.0834506	0.0772344	0.0818258	0.0722123	0.0588642	0.0572543	0.0203542	0.0204399	0.0653025	0.0756439	0.0649968	0.0559277	0.0643915	0.0646774	0.0596705	0.0543966	0.0428387	0.0541657	0.0608334	0.056757	0.0601669	0.0597445	0.0585971	0.0540517	0.0539148	0.0548362
75	2012-04-19	41.4357	8.66145	0.376908	0.274634	-0.00534944	0.124905	0.18808	0.234627	0.222743	0.119964	0.101094	0.106385	0.102719	0.105662	0.134331	0.155649	0.152601	0.126604	0.100094	0.0846193	0.0931501	0.0929071	0.0933803	0.0933403	0.0990256	0.0795529	0.0595117	0.0729074	0.0780278	0.0694865	0.0706559	0.0803561	0.0778468	0.0703083	0.068248	0.0661961	0.0623914	0.0510257	0.060932	0.0653363	0.0564258	0.0407484	0.0512465	0.0544219	0.0503582	0.0528627	0.0576435	0.0612951
76	2012-04-19	46.2285	8.10233	0.527775	0.440561	0.300404	0.19131	0.144087	0.182073	0.215597	0.15683	0.115145	0.10105	0.119738	0.11297	0.131747	0.125894	0.0791134	0.119583	0.119991	0.0951657	0.0948305	0.0791498	0.0792446	0.0862712	0.0944448	0.0848241	0.0816994	0.0900725	0.0778813	0.0694161	0.0761133	0.073741	0.0723973	0.0746059	0.075341	0.0724042	0.0720362	0.0634106	0.0609274	0.059818	0.0553804	0.0482507	0.0610277	0.0611359	0.0554066	0.0614839	0.0687705	0.0719425
77	2012-04-19	30.1135	6.43841	0.201416	0.133178	0.121224	0.0794933	0.122394	0.186405	0.170719	0.176297	0.191366	0.174519	0.103622	0.0980284	0.0892745	0.0824638	0.0765303	0.0606335	0.0581784	0.071815	0.115374	0.114534	0.0949318	0.0920076	0.0800099	0.0804574	0.0739286	0.0568796	0.0682414	0.0736926	0.0728409	0.0691389	0.046084	0.0465193	0.0827618	0.0766289	0.0637286	0.0635395	0.0640513	0.0705776	0.0662256	0.0618226	0.0611963	0.0659453	0.0636177	0.0595685	0.0583534	0.0543636
78	2012-04-19	29.6234	6.32839	0.307641	0.213704	0.152475	0.056454	0.0658165	0.098331	0.15257	0.0972672	0.109308	0.149778	0.145022	0.145126	0.123727	0.126619	0.112056	0.0995745	0.0822419	0.0718397	0.123793	0.123158	0.0912888	0.0963666	0.0939182	0.0857297	0.0759925	0.0775045	0.0931209	0.0914748	0.0813189	0.0654009	0.0495859	0.0615349	0.0847858	0.0703216	0.0600772	0.0636581	0.0648179	0.0717958	0.0692172	0.0617206	0.0573205	0.0593756	0.0599997	0.0593358	0.0607814	0.06029
79	2012-04-19	27.314	5.57543	0.230191	0.12648	0.196993	0.21106	0.160555	0.114432	0.126875	0.150646	0.152094	0.155393	0.138237	0.146295	0.11141	0.0939855	0.0785947	0.0478104	0.0518611	0.0658318	0.103388	0.0945596	0.0646843	0.062277	0.0617672	0.0549177	0.0519916	0.0553868	0.0752527	0.0872024	0.0874994	0.0855917	0.0638236	0.0569026	0.0811366	0.0768687	0.0650365	0.0601483	0.0706856	0.0716234	0.0634637	0.0618026	0.0589273	0.062031	0.0606003	0.0569863	0.0596346	0.0575774
80	2012-04-19	37.8417	7.67132	0.241707	0.169499	0.146484	0.207727	0.117741	0.0620065	0.196583	0.160227	0.16729	0.154127	0.0919997	0.16319	0.16625	0.128541	0.102075	0.0636623	0.0534961	0.0887105	0.124518	0.12131	0.097514	0.0884398	0.0716595	0.0693648	0.068459	0.0721958	0.0856993	0.0895576	0.0859619	0.0811003	0.0599871	0.0496541	0.0680626	0.0647183	0.0551706	0.0543324	0.0588373	0.0654365	0.0608596	0.0560837	0.0575566	0.0610517	0.0562523	0.0516563	0.0593974	0.0604939
81	2012-04-19	33.7087	7.04112	0.256285	0.233466	0.136877	0.0883945	0.101734	0.12014	0.161497	0.162752	0.172091	0.172143	0.14521	0.151544	0.131791	0.117284	0.12377	0.100734	0.0868242	0.0645435	0.106105	0.120484	0.108388	0.0991398	0.0752458	0.0793611	0.0813452	0.0572449	0.0531123	0.0641598	0.0741993	0.0739113	0.0631315	0.0610357	0.0811641	0.0711674	0.051198	0.0486011	0.0615806	0.0592213	0.0508149	0.0597391	0.0646887	0.0644776	0.0578923	0.0486435	0.0543258	0.0583748
82	2012-04-19	39.4256	7.442	0.240317	0.129203	0.177115	0.164197	0.154697	0.181135	0.236722	0.190907	0.219406	0.222036	0.13678	0.11675	0.127001	0.129843	0.107464	0.0817214	0.0662582	0.0966514	0.112679	0.114382	0.103836	0.0733173	0.0563693	0.0616558	0.0758534	0.0680982	0.065456	0.0696981	0.0773798	0.0879835	0.075249	0.0655741	0.0819109	0.0675846	0.0573046	0.0626141	0.0607107	0.0661764	0.0638627	0.0613276	0.0616022	0.0646426	0.0630128	0.0529076	0.0514066	0.05277
83	2012-04-19	41.737	9.55037	0.264676	0.295367	0.263762	0.205269	0.21465	0.189289	0.110295	0.0853387	0.155508	0.192761	0.171264	0.174704	0.151714	0.152764	0.129606	0.0900992	0.0692515	0.0635672	0.0960517	0.0991999	0.0901942	0.0950641	0.0916696	0.0785208	0.0763999	0.0782152	0.0818056	0.0657462	0.0527401	0.0616478	0.0584178	0.0682419	0.0773398	0.0672048	0.0590901	0.0734486	0.0711583	0.0579016	0.0559266	0.0712123	0.0657404	0.0573106	0.0570105	0.0611388	0.0550168	0.0538728
84	2012-04-19	47.1427	8.83261	0.34534	0.328688	0.415674	0.367743	0.345356	0.292528	0.203137	0.120684	0.164306	0.225099	0.249587	0.22594	0.172591	0.136605	0.13162	0.137015	0.150374	0.132278	0.154643	0.136057	0.103838	0.121768	0.106702	0.0944318	0.10137	0.0859806	0.0889817	0.0876053	0.0860977	0.0934491	0.0867049	0.0853046	0.0933239	0.0771446	0.0606035	0.070766	0.0821399	0.0736835	0.0657895	0.0764293	0.0836154	0.0797146	0.072646	0.0711886	0.0649019	0.0648676
85	2012-04-19	32.5081	6.91458	0.255765	0.170262	0.128286	0.182543	0.203407	0.204921	0.201269	0.193295	0.188238	0.174341	0.13787	0.141135	0.147036	0.140558	0.0912933	0.13632	0.145901	0.0954753	0.0935783	0.0968049	0.0921083	0.0860354	0.107409	0.112666	0.0983557	0.0680756	0.0549401	0.0631205	0.056406	0.0634389	0.0646678	0.0647038	0.075754	0.0616114	0.0603946	0.0635323	0.0552904	0.0619312	0.0618059	0.0555938	0.0554481	0.0565587	0.0600218	0.0612054	0.0599514	0.0592352
86	2012-04-19	42.2347	8.61256	0.317614	0.256721	0.228756	0.283307	0.257314	0.242823	0.283047	0.243289	0.203154	0.187162	0.168043	0.136842	0.133628	0.160911	0.153667	0.138217	0.13264	0.119472	0.137655	0.121623	0.10047	0.112281	0.0970795	0.0985035	0.116542	0.0977138	0.0842292	0.098006	0.084017	0.061634	0.0635204	0.0749439	0.0747095	0.0745288	0.0756719	0.0739787	0.0687922	0.0757754	0.0779613	0.0625519	0.0645651	0.0689038	0.0737498	0.0739744	0.0693542	0.0659274
87	2012-04-19	27.817	6.1605	0.323795	0.336985	0.323457	0.267515	0.255969	0.26888	0.239859	0.274876	0.258936	0.20863	0.172447	0.195899	0.189166	0.158794	0.166332	0.160473	0.150142	0.146551	0.155006	0.143224	0.124583	0.124315	0.125164	0.111974	0.104385	0.110139	0.11456	0.112138	0.1064	0.0969892	0.0953364	0.0980916	0.0962025	0.0937063	0.0817441	0.0737964	0.0743115	0.0838159	0.088511	0.0864218	0.0804242	0.0711031	0.0722278	0.0819226	0.0741814	0.0734651
88	2012-04-19	37.4216	7.90118	0.477288	0.46703	0.444169	0.394218	0.38399	0.378653	0.335168	0.364766	0.342693	0.282566	0.254827	0.297608	0.271783	0.21441	0.223611	0.215498	0.209309	0.219779	0.214062	0.190344	0.175966	0.193094	0.17644	0.157628	0.164661	0.154219	0.142321	0.141558	0.137856	0.125026	0.123272	0.121521	0.116157	0.112393	0.107633	0.107828	0.108537	0.109762	0.105558	0.105862	0.10133	0.0934521	0.0916615	0.0978116	0.0918482	0.0912977
89	2012-04-19	34.1296	6.05446	0.596727	0.600785	0.530455	0.490119	0.457317	0.432116	0.380256	0.399284	0.384876	0.335387	0.290906	0.32819	0.312668	0.263411	0.251708	0.250962	0.245915	0.227463	0.220731	0.2139	0.204619	0.199945	0.196132	0.175155	0.162188	0.164001	0.156814	0.1566	0.157216	0.143442	0.141265	0.142396	0.130925	0.125784	0.12546	0.123969	0.120735	0.120313	0.120699	0.119147	0.108283	0.0993303	0.0987219	0.100441	0.0949661	0.0985665
90	2012-04-19	33.8628	8.50194	0.267881	0.228316	0.2996	0.257445	0.117388	0.0810024	0.169967	0.168947	0.0848207	0.0450366	0.115772	0.126255	0.113028	0.119592	0.130852	0.108889	0.109879	0.135563	0.0792294	0.0681541	0.0909745	0.100123	0.101385	0.0926434	0.0902278	0.0932675	0.0927993	0.0783702	0.0670791	0.0717231	0.0627855	0.0608818	0.0691827	0.0723361	0.0689618	0.0642943	0.0522629	0.05087	0.0535674	0.0588568	0.0490151	0.0466678	0.0551582	0.0561566	0.056481	0.0538733
91	2012-04-19	32.4384	7.07053	0.387278	0.376106	0.35815	0.334483	0.222876	0.212934	0.274466	0.250842	0.187037	0.146482	0.147086	0.153743	0.180879	0.166955	0.175163	0.138222	0.126769	0.191021	0.106582	0.0851394	0.114806	0.121488	0.115905	0.106429	0.11749	0.106444	0.099432	0.0916289	0.0845197	0.0828659	0.0758538	0.0773403	0.0793875	0.0808531	0.0758979	0.0706335	0.0735025	0.0622404	0.0510608	0.0573687	0.0629328	0.0630403	0.0650257	0.0643262	0.0658781	0.0653495
92	2012-04-19	30.7611	6.05901	0.427864	0.445975	0.459437	0.423657	0.265773	0.258123	0.346644	0.302464	0.2011	0.151671	0.178716	0.156109	0.163031	0.172145	0.162583	0.175355	0.184778	0.178737	0.129373	0.126152	0.134953	0.117372	0.122603	0.14415	0.150525	0.114914	0.104242	0.106253	0.104861	0.0982624	0.0937585	0.096452	0.0986153	0.0919943	0.0843935	0.0780851	0.0767749	0.0734859	0.0672043	0.0683482	0.070927	0.067135	0.071369	0.0776004	0.0761135	0.0706797
93	2012-04-19	30.6039	6.2746	0.427641	0.364373	0.317015	0.295569	0.243731	0.231882	0.251797	0.306358	0.252241	0.185768	0.204956	0.21033	0.211564	0.196909	0.171764	0.163387	0.14942	0.118562	0.161983	0.14656	0.0999795	0.099936	0.120687	0.123251	0.111202	0.114779	0.100746	0.10454	0.12291	0.101218	0.0990414	0.104727	0.0794935	0.0938055	0.102333	0.0974238	0.0962914	0.0863778	0.0816185	0.0771322	0.0861063	0.0823264	0.0751876	0.0749157	0.0755928	0.0747988
94	2012-04-19	50.7006	9.08993	0.531808	0.451467	0.452358	0.467747	0.400509	0.351598	0.357121	0.368639	0.316934	0.267125	0.284509	0.262481	0.243219	0.247613	0.237853	0.232755	0.213658	0.177715	0.201595	0.196461	0.170843	0.153739	0.147369	0.148322	0.150221	0.158812	0.144889	0.146157	0.157789	0.138152	0.128669	0.133697	0.125159	0.124649	0.125873	0.121508	0.118401	0.110956	0.107223	0.10683	0.109445	0.104333	0.100037	0.103399	0.101498	0.0987121
95	2012-04-19	34.8882	7.63608	0.315331	0.254622	0.173826	0.235277	0.330658	0.281387	0.123242	0.16323	0.167341	0.144284	0.141186	0.161256	0.155137	0.134202	0.121524	0.127825	0.125865	0.0951372	0.0877932	0.0765378	0.0807664	0.0963526	0.0970137	0.102223	0.0919374	0.0810981	0.0801554	0.0847616	0.0755346	0.0654436	0.0795726	0.0927176	0.0695628	0.0769002	0.0775209	0.0620408	0.067805	0.0649388	0.0585133	0.0521879	0.0536962	0.0581696	0.0619536	0.0627136	0.0555043	0.0501394
96	2012-04-19	47.2448	8.75463	0.302524	0.216775	0.152517	0.247081	0.338195	0.310062	0.199323	0.201152	0.198879	0.188136	0.173437	0.154125	0.137983	0.149775	0.143569	0.123341	0.097728	0.0952404	0.113475	0.0896035	0.071396	0.0920804	0.10056	0.102773	0.090334	0.0978621	0.106094	0.0984135	0.0784703	0.0718857	0.0810041	0.0900021	0.0762157	0.0777192	0.0815772	0.0811336	0.0847774	0.074798	0.0672258	0.0641891	0.0746129	0.0775052	0.0679534	0.0628415	0.0652093	0.0660984
97	2012-04-25	40.4405	9.15842	0.298036	0.250545	0.286239	0.280442	0.268311	0.303804	0.284109	0.225317	0.233607	0.199234	0.117716	0.143471	0.168204	0.162104	0.17148	0.160211	0.135595	0.118215	0.114218	0.121953	0.126616	0.129663	0.115706	0.106178	0.0966998	0.0878328	0.0910567	0.0910984	0.0964227	0.0935006	0.0835412	0.0798033	0.0854807	0.0983856	0.0888149	0.067234	0.0727586	0.078227	0.0758738	0.0739511	0.0876699	0.080806	0.0684476	0.0684492	0.070714	0.0684403
98	2012-04-25	35.3029	7.32089	0.365476	0.377217	0.330014	0.329261	0.296572	0.263595	0.233056	0.214188	0.216809	0.212237	0.178901	0.178094	0.149603	0.120628	0.158259	0.166769	0.149267	0.118182	0.105084	0.115361	0.120745	0.133662	0.112852	0.107802	0.117175	0.104444	0.100984	0.103201	0.106733	0.0972516	0.0841333	0.0814104	0.0909294	0.100192	0.0960936	0.0790458	0.0737119	0.0798978	0.0829134	0.0806929	0.0813134	0.0696659	0.0592478	0.0651899	0.066687	0.0694516
99	2012-04-25	33.3731	6.37405	0.443985	0.423572	0.357676	0.303839	0.302844	0.332508	0.290163	0.282942	0.268523	0.241816	0.201927	0.188157	0.187774	0.18506	0.17609	0.157568	0.152997	0.164414	0.125866	0.129535	0.143616	0.140203	0.121813	0.11207	0.11811	0.112596	0.101072	0.0974722	0.112106	0.109246	0.101291	0.0934553	0.0892996	0.0995877	0.0955533	0.0847515	0.0886597	0.0907593	0.0897719	0.0826233	0.0930366	0.0884799	0.0756266	0.0743058	0.0823395	0.0830355
100	2012-04-25	22.3132	6.17648	0.651837	0.486582	0.441997	0.505923	0.545756	0.493098	0.416707	0.362666	0.352289	0.317197	0.271326	0.29328	0.290513	0.224344	0.218111	0.210768	0.219856	0.2064	0.196121	0.167456	0.144161	0.162031	0.142466	0.117015	0.129471	0.144612	0.132705	0.125449	0.124399	0.11416	0.104297	0.104802	0.096784	0.0980885	0.0902142	0.0757912	0.093501	0.0956109	0.0890833	0.0845985	0.088308	0.0774215	0.0698117	0.07409	0.08091	0.0793374
101	2012-04-25	37.8777	8.24164	0.794988	0.629159	0.671061	0.582864	0.634905	0.592052	0.499163	0.475494	0.497358	0.437055	0.273106	0.30698	0.328984	0.275537	0.269161	0.258972	0.251774	0.234795	0.208542	0.194623	0.186989	0.186051	0.173571	0.14808	0.146943	0.152091	0.137446	0.133619	0.142043	0.118112	0.117992	0.124251	0.117614	0.117545	0.109676	0.100466	0.102609	0.0982379	0.0952125	0.0957825	0.0942874	0.0866054	0.0812497	0.0848441	0.0906119	0.0897723
102	2012-04-25	36.0853	7.10299	0.911964	0.727133	0.635524	0.646712	0.699651	0.64238	0.564363	0.48328	0.480989	0.435425	0.306959	0.319213	0.334389	0.282929	0.274371	0.272059	0.263867	0.270426	0.249822	0.217252	0.202861	0.19871	0.1952	0.16434	0.153016	0.179304	0.153787	0.134958	0.142474	0.149484	0.148995	0.142134	0.127511	0.122221	0.114556	0.103887	0.114444	0.111103	0.102953	0.0939068	0.0955871	0.0915317	0.0844956	0.0821655	0.0896938	0.0885053
103	2012-04-25	33.8988	8.73233	0.315762	0.29916	0.315624	0.262376	0.249401	0.223445	0.196432	0.195983	0.148049	0.142822	0.199447	0.160128	0.132688	0.155707	0.152244	0.141531	0.142919	0.130676	0.14294	0.134474	0.104127	0.107171	0.111597	0.100073	0.102695	0.0936204	0.110167	0.111317	0.0874173	0.0871363	0.0848769	0.0779268	0.0845131	0.0972202	0.0944675	0.0837828	0.0843409	0.0777788	0.0726428	0.0754803	0.0677212	0.0706939	0.0717379	0.0571533	0.0623728	0.0699684
104	2012-04-25	51.2577	10.408	0.394715	0.407075	0.356366	0.327847	0.297497	0.242318	0.214224	0.218315	0.21413	0.218787	0.220807	0.171564	0.129721	0.150818	0.165817	0.144472	0.126018	0.125218	0.132787	0.132042	0.107151	0.10028	0.101339	0.101077	0.111593	0.103655	0.105848	0.105281	0.0905828	0.094545	0.0890454	0.0826623	0.0879884	0.0902114	0.0909569	0.088789	0.0896874	0.0838377	0.0788587	0.0734327	0.0592636	0.067069	0.0766092	0.0654651	0.0641021	0.0641096
105	2012-04-25	51.2912	9.74349	0.390801	0.338855	0.339155	0.324242	0.280154	0.214748	0.207636	0.221302	0.198382	0.194579	0.221352	0.203526	0.177751	0.183749	0.181512	0.164024	0.153523	0.136055	0.130235	0.137282	0.128527	0.103096	0.109472	0.107882	0.10818	0.1075	0.112252	0.106858	0.0935578	0.0967687	0.0916905	0.0857347	0.0915182	0.0952538	0.0952847	0.0905532	0.0877908	0.081977	0.0780161	0.073551	0.0647033	0.0695889	0.0750554	0.0659787	0.0711645	0.0756062
106	2012-04-25	24.6567	6.64788	0.302545	0.266689	0.161032	0.205	0.226573	0.220302	0.152105	0.15342	0.116326	0.108274	0.137742	0.143114	0.0945819	0.10465	0.151508	0.122068	0.0950354	0.0888582	0.09531	0.104353	0.0829476	0.0866039	0.10135	0.0888788	0.0758923	0.091851	0.0850818	0.0729634	0.070841	0.0713199	0.0663695	0.061477	0.0621829	0.0792674	0.07509	0.059591	0.0672351	0.063164	0.0530051	0.0469507	0.0600613	0.0618114	0.0600208	0.0564919	0.0545621	0.0548912
107	2012-04-25	46.0542	9.62165	0.310996	0.399374	0.309498	0.225891	0.226114	0.230598	0.195354	0.213797	0.16965	0.140887	0.132057	0.157935	0.133901	0.127028	0.14547	0.123003	0.111714	0.1332	0.113745	0.105379	0.107194	0.120011	0.0939778	0.0920192	0.114483	0.113095	0.0982659	0.0874704	0.0774805	0.0746181	0.0780338	0.0793221	0.0734241	0.083286	0.0829722	0.0696549	0.0634352	0.0591025	0.0595192	0.0642332	0.0617866	0.0635691	0.063766	0.0542118	0.0522402	0.0575635
108	2012-04-25	43.2732	8.29356	0.257314	0.21157	0.241272	0.258894	0.274439	0.307355	0.217984	0.212202	0.192463	0.165318	0.159991	0.179761	0.194803	0.190087	0.142223	0.101275	0.095851	0.125801	0.103166	0.101355	0.105077	0.132651	0.116839	0.0874419	0.093857	0.0960344	0.0885533	0.0953087	0.100828	0.0775604	0.0706864	0.0782629	0.0872526	0.0865144	0.0718972	0.0559902	0.0724898	0.0692815	0.0663189	0.071879	0.0621047	0.0636241	0.0666903	0.0553702	0.053255	0.0614067
109	2012-04-25	34.026	7.21763	0.161354	0.166007	0.187804	0.216728	0.143188	0.120527	0.165286	0.249262	0.190406	0.119526	0.13498	0.114071	0.109024	0.119635	0.121423	0.104948	0.112177	0.0990688	0.0737336	0.0832269	0.0772541	0.061401	0.0507441	0.0775273	0.0838386	0.0397191	0.045102	0.0654888	0.0620645	0.053184	0.0470856	0.0516538	0.0654794	0.0672181	0.0565604	0.0393411	0.0557288	0.0615059	0.0559101	0.0422339	0.0542219	0.0634437	0.0664701	0.0657911	0.0622531	0.0571581
110	2012-04-25	39.1366	7.87231	0.155318	0.122113	0.254419	0.255065	0.222615	0.181844	0.137583	0.249035	0.190871	0.10718	0.155065	0.116346	0.101159	0.115082	0.151629	0.136209	0.111083	0.0991414	0.0977176	0.087781	0.0826827	0.0934468	0.0741159	0.0661806	0.0756826	0.0648655	0.0562727	0.06026	0.0732696	0.0721506	0.0566417	0.0499663	0.052416	0.0702334	0.0717838	0.0509581	0.0589137	0.0577904	0.054729	0.0582135	0.0616287	0.0599288	0.06577	0.0747587	0.0635423	0.0566046
111	2012-04-25	43.7503	8.06509	0.323082	0.292974	0.283388	0.252592	0.240024	0.220576	0.147594	0.244832	0.2042	0.127018	0.177485	0.169363	0.166646	0.14347	0.132344	0.106226	0.0912628	0.0991268	0.0881915	0.0898403	0.0876565	0.0944084	0.0867004	0.0919197	0.0974159	0.0725459	0.0625024	0.0626018	0.0622386	0.0649117	0.068567	0.068656	0.0667619	0.0793693	0.0734857	0.0585744	0.0672971	0.0643329	0.0596921	0.0540948	0.0563233	0.0614317	0.0699049	0.0744168	0.0649952	0.0602687
112	2012-04-25	36.4355	7.70954	0.0667937	0.00258815	0.166235	0.22377	0.1932	0.15388	0.142066	0.14068	0.132757	0.143479	0.143142	0.147624	0.11056	0.0517678	0.0757045	0.0757513	0.0645428	0.0870539	0.0680475	0.0665998	0.0737336	0.0712448	0.0588695	0.0524771	0.0529524	0.0608629	0.0663474	0.0584723	0.0572391	0.053545	0.0505447	0.0543557	0.05032	0.0424149	0.0468004	0.0547881	0.0646504	0.0509866	0.0378901	0.0533404	0.0608752	0.0616706	0.0583377	0.0561684	0.0581469	0.055015
113	2012-04-25	41.2049	8.15343	0.19983	0.166966	0.249064	0.36176	0.246512	0.186041	0.17417	0.179458	0.243942	0.217747	0.143566	0.137085	0.131004	0.0892303	0.0588138	0.0834855	0.107737	0.103333	0.0733051	0.0716506	0.0987259	0.104934	0.0715189	0.0548048	0.0625148	0.0757316	0.0750351	0.0635229	0.0695236	0.0765476	0.0683735	0.0576829	0.0493665	0.0522578	0.0510315	0.0482685	0.0657622	0.0561607	0.0445887	0.0588946	0.0610189	0.0631112	0.0612384	0.0566956	0.0538947	0.057804
114	2012-04-25	37.7648	7.3865	0.34174	0.373942	0.298057	0.29288	0.25943	0.235166	0.198076	0.246567	0.258222	0.216268	0.185841	0.207581	0.18241	0.124973	0.114886	0.124091	0.130392	0.141521	0.133423	0.109809	0.0936143	0.115205	0.103507	0.0941357	0.0930257	0.0816873	0.089374	0.0985141	0.10256	0.0981629	0.092676	0.0850948	0.0687465	0.0601774	0.0626379	0.070442	0.0893404	0.0711843	0.0575009	0.0777926	0.0758158	0.0757043	0.0770996	0.0771044	0.0701898	0.0713183
115	2012-04-25	26.9457	6.37425	0.472867	0.410586	0.369061	0.30377	0.299753	0.321266	0.290671	0.307982	0.271119	0.254952	0.256993	0.245768	0.23862	0.220359	0.213087	0.19829	0.180994	0.161934	0.168113	0.167178	0.155983	0.13438	0.153839	0.149354	0.131535	0.135002	0.133834	0.12801	0.130675	0.120509	0.109443	0.105101	0.111186	0.110438	0.105621	0.103604	0.0995118	0.0991652	0.0980564	0.0971332	0.0866101	0.0893235	0.0928606	0.0921054	0.0897601	0.0824367
116	2012-04-25	37.62	8.17827	0.483458	0.446446	0.450591	0.386767	0.382637	0.369761	0.329082	0.291945	0.292295	0.30113	0.281864	0.262968	0.253605	0.252512	0.230193	0.213311	0.195444	0.20819	0.203116	0.197579	0.190647	0.161395	0.166112	0.161927	0.151037	0.147102	0.151852	0.144124	0.123481	0.12571	0.128326	0.123487	0.117519	0.116401	0.109304	0.107761	0.104615	0.103379	0.104839	0.109423	0.102394	0.0995228	0.0998779	0.0976718	0.0904978	0.0851973
117	2012-04-25	36.4985	6.88286	0.616482	0.532614	0.505397	0.423441	0.405181	0.403201	0.378528	0.378671	0.347276	0.316093	0.289324	0.280048	0.290163	0.288756	0.250163	0.246195	0.244727	0.203584	0.213757	0.200383	0.182359	0.180965	0.17475	0.161798	0.163501	0.161733	0.156256	0.148266	0.142672	0.129619	0.133084	0.138888	0.136938	0.138893	0.131659	0.12281	0.118508	0.115846	0.115525	0.11992	0.115594	0.114423	0.109727	0.101313	0.107045	0.10083
118	2012-04-25	33.9069	8.11652	0.274371	0.171705	0.21422	0.208071	0.129262	0.0673492	0.0814478	0.0897818	0.125781	0.146308	0.0788514	0.104494	0.11101	0.0958469	0.0662174	0.0819916	0.0874155	0.0996656	0.0999617	0.0697428	0.0476551	0.0510524	0.0699488	0.0719654	0.0577828	0.0606928	0.0559098	0.037888	0.0362185	0.059695	0.0619383	0.0437289	0.0391302	0.0497417	0.0483387	0.0516157	0.0522955	0.0481149	0.0406652	0.0422217	0.0483585	0.0442602	0.0400664	0.0486412	0.0476206	0.0443236
119	2012-04-25	35.5312	7.67591	0.337937	0.280103	0.239798	0.160452	0.102587	0.102283	0.174022	0.160889	0.137261	0.14066	0.117181	0.172179	0.146442	0.0880569	0.0585686	0.0957283	0.12254	0.128056	0.098523	0.070002	0.042556	0.0487221	0.0616356	0.0864082	0.0824559	0.0673187	0.0627125	0.0580658	0.0647186	0.0743705	0.0688018	0.0453075	0.0275379	0.0516425	0.0529902	0.0433806	0.0609713	0.0611613	0.0504645	0.0498654	0.0560842	0.0524003	0.0462942	0.0466627	0.0468936	0.0467021
120	2012-04-25	38.2008	7.42401	0.419056	0.348097	0.105381	0.197444	0.220434	0.181601	0.172639	0.17352	0.184457	0.188873	0.110661	0.134161	0.134009	0.122672	0.100022	0.131993	0.129114	0.106824	0.123634	0.0927826	0.0523853	0.0772112	0.0860071	0.0765537	0.0640566	0.0816969	0.0761389	0.0628503	0.068352	0.0823332	0.0716365	0.0605174	0.0619523	0.065294	0.058991	0.0521783	0.0611062	0.0604093	0.0556857	0.0612209	0.0603585	0.0553768	0.0531588	0.0590441	0.0565904	0.0521218
121	2012-04-25	35.0301	8.80123	0.0638713	0.133261	0.337294	0.285161	0.161477	0.142281	0.182723	0.142929	0.130772	0.148034	0.173776	0.133432	0.109938	0.12486	0.135598	0.0926709	0.0864075	0.102649	0.0445032	0.0576234	0.0836088	0.0918801	0.0596102	0.063128	0.0850258	0.0526589	0.0571014	0.0733405	0.0754968	0.0762016	0.0743995	0.0737921	0.0802874	0.0720242	0.0638931	0.0615571	0.0599554	0.0669101	0.0686222	0.059561	0.0621961	0.0645673	0.0594956	0.0485114	0.0581972	0.0617017
122	2012-04-25	32.6909	7.46533	0.246916	0.245563	0.268562	0.28468	0.213615	0.189127	0.211134	0.128159	0.192515	0.267778	0.212949	0.166408	0.149963	0.147729	0.106497	0.0990551	0.0979393	0.088931	0.0421648	0.0809237	0.130059	0.102154	0.0583087	0.0654873	0.0992607	0.0806217	0.0708673	0.0852102	0.102816	0.106967	0.0863817	0.0614596	0.0681312	0.0827407	0.0816578	0.0747274	0.0769382	0.0804599	0.0723325	0.0652181	0.0699651	0.0665778	0.0602417	0.0597448	0.0697956	0.0724606
123	2012-04-25	31.6892	6.699	0.347875	0.345714	0.419618	0.326968	0.245271	0.267269	0.264823	0.130054	0.17005	0.242642	0.187488	0.16602	0.149607	0.154913	0.165878	0.145758	0.129362	0.116447	0.0961079	0.108542	0.121994	0.12007	0.0897092	0.086543	0.0969463	0.096265	0.0777017	0.0814151	0.10845	0.0890772	0.0822724	0.0886285	0.080895	0.0820307	0.0745401	0.0661018	0.0635172	0.0738731	0.0757349	0.0633677	0.0696786	0.0669339	0.0618676	0.0673363	0.0736892	0.0743261
124	2012-04-25	37.9793	8.77334	0.159377	0.0556492	0.100977	0.13841	0.168735	0.18513	0.159949	0.153444	0.0925923	0.0531046	0.145449	0.13035	0.104981	0.0896331	0.06939	0.0616912	0.0853266	0.095559	0.10164	0.0909831	0.0704997	0.0825483	0.08929	0.0699026	0.0453158	0.0603024	0.0731946	0.0760909	0.0638054	0.0717753	0.0687677	0.0593311	0.0541325	0.0427546	0.0538835	0.0558208	0.044747	0.0586763	0.0630642	0.0469308	0.0584501	0.0621541	0.0549523	0.0493023	0.0451435	0.0444343
125	2012-04-25	36.5749	7.73127	0.172464	0.10381	0.192537	0.146333	0.187842	0.237817	0.190144	0.203991	0.134346	0.0198726	0.118504	0.14778	0.14875	0.14976	0.113101	0.0742024	0.0869889	0.107523	0.119501	0.112497	0.098791	0.103059	0.100444	0.0872876	0.0701816	0.0853728	0.102468	0.103862	0.0762609	0.0715188	0.0666022	0.0660262	0.0642577	0.0649313	0.0680033	0.0616375	0.0578828	0.0593848	0.0618669	0.0566814	0.065891	0.0683538	0.0631689	0.0570398	0.052761	0.0554862
126	2012-04-25	35.0927	7.48169	0.45447	0.347613	0.288293	0.237276	0.231775	0.213851	0.153382	0.180428	0.174077	0.137746	0.162317	0.10972	0.0912223	0.1242	0.116529	0.0961322	0.11191	0.137304	0.120984	0.104797	0.0997534	0.124394	0.103797	0.0854101	0.0882186	0.0852432	0.081157	0.0837227	0.0827394	0.077533	0.069057	0.0706999	0.0751269	0.0721548	0.0677168	0.0622151	0.0641831	0.0699705	0.0704457	0.0622785	0.0617999	0.07029	0.0688427	0.0566311	0.052525	0.0541139
127	2012-04-25	31.0868	7.62224	0.270194	0.192183	0.244119	0.210098	0.217121	0.18902	0.158544	0.227343	0.178435	0.11284	0.146748	0.146166	0.152738	0.142924	0.0726737	0.0935001	0.103197	0.10095	0.0995403	0.0708445	0.0753412	0.101323	0.0763387	0.0841044	0.0910475	0.0566578	0.0687407	0.0685014	0.050362	0.0435122	0.0477807	0.0623586	0.0666246	0.0669168	0.06721	0.0618379	0.0533918	0.0565055	0.0591916	0.0549931	0.0554848	0.0419657	0.0370673	0.0476242	0.0448157	0.0450081
128	2012-04-25	40.8351	9.20306	0.273022	0.278739	0.317156	0.277648	0.230411	0.205634	0.246922	0.188563	0.163468	0.169659	0.171372	0.121516	0.134587	0.154203	0.107893	0.0954175	0.104861	0.123352	0.104069	0.0730613	0.082224	0.11648	0.0918617	0.0913317	0.109767	0.0918081	0.0797626	0.0660518	0.0606162	0.0594005	0.0603772	0.0678758	0.0628518	0.0762196	0.0758273	0.0614009	0.0538634	0.0672938	0.0705711	0.0625178	0.0621464	0.0540576	0.0515655	0.0572988	0.0507229	0.0452602
129	2012-04-25	40.5882	7.77768	0.334378	0.281887	0.343186	0.317003	0.315719	0.298975	0.218989	0.24152	0.240686	0.181666	0.141861	0.134936	0.159623	0.168662	0.118692	0.147942	0.159282	0.117722	0.107967	0.0983173	0.104437	0.125719	0.101364	0.0839248	0.0911303	0.097127	0.0999018	0.0811567	0.0571459	0.0572125	0.0709729	0.0836414	0.0772531	0.0828536	0.0845979	0.068794	0.0618938	0.0716517	0.0695867	0.0663106	0.0644874	0.051654	0.0468564	0.0553197	0.0524474	0.05238
130	2012-04-25	37.0949	8.48738	0.154278	0.22113	0.315318	0.226219	0.200118	0.188829	0.120744	0.17073	0.188725	0.130694	0.0918104	0.0922021	0.108564	0.11218	0.0607957	0.0588789	0.0818847	0.0955509	0.0986766	0.0872365	0.0877922	0.0852238	0.0837365	0.0883684	0.0938991	0.0731418	0.0472721	0.0519995	0.0843965	0.0701731	0.0665186	0.0686448	0.0645013	0.0682143	0.0609389	0.0525695	0.0600655	0.0647592	0.0649392	0.0604626	0.0637375	0.0610568	0.0572158	0.0570649	0.0623903	0.0616315
131	2012-04-25	37.5254	7.34411	0.34899	0.231149	0.266133	0.223739	0.20783	0.222539	0.193608	0.161689	0.174387	0.144664	0.164995	0.158508	0.131661	0.140058	0.149268	0.109686	0.0890606	0.107501	0.116048	0.116155	0.120019	0.114875	0.108399	0.105452	0.116069	0.0937236	0.0511189	0.0513492	0.0876206	0.0858342	0.0860393	0.0873511	0.0838205	0.0826868	0.070285	0.0595778	0.0670416	0.0731524	0.07388	0.069567	0.0715582	0.0671208	0.0589219	0.0594834	0.0666851	0.0647564
132	2012-04-25	38.8225	7.29392	0.454922	0.397994	0.353368	0.379047	0.315506	0.260714	0.266462	0.236456	0.235426	0.225369	0.227423	0.201212	0.163831	0.175573	0.180802	0.157389	0.145801	0.143316	0.152636	0.132072	0.122221	0.133247	0.134739	0.116031	0.110762	0.112263	0.0628039	0.0573963	0.102991	0.113318	0.095288	0.0802296	0.0920327	0.0922667	0.0860631	0.0777677	0.0784245	0.0811553	0.0764384	0.0715244	0.0796507	0.0728176	0.062569	0.0656675	0.0713423	0.0732345
133	2012-06-08	36.6101	6.6277	0.393922	0.382995	0.337798	0.312978	0.306799	0.272229	0.18577	0.239383	0.216439	0.172316	0.183052	0.142089	0.104593	0.0943203	0.135864	0.120787	0.111628	0.13288	0.129389	0.131537	0.125115	0.108032	0.0962276	0.0907728	0.0880824	0.0867768	0.0825079	0.0782912	0.0828856	0.0867804	0.0846357	0.0833948	0.0747483	0.0800142	0.0795844	0.0691859	0.0605162	0.0577777	0.0581693	0.0606524	0.0612154	0.0685732	0.0710373	0.0728157	0.0713686	0.0670473
134	2012-06-08	40.2619	7.83653	0.378757	0.327407	0.277671	0.282174	0.210056	0.195856	0.243862	0.216834	0.181453	0.178823	0.209341	0.160037	0.116459	0.115057	0.120626	0.106877	0.107509	0.113838	0.0885509	0.0816752	0.0973562	0.112624	0.0911573	0.0845014	0.0746459	0.0898775	0.0801489	0.0631794	0.0484113	0.0854625	0.0823733	0.0638161	0.0621923	0.0600131	0.0615459	0.0612279	0.0577382	0.0513302	0.05174	0.0532672	0.0621003	0.0687425	0.0698982	0.0684962	0.0662731	0.0660449
135	2012-06-08	9.64882	2.52609	0.312514	0.294708	0.383332	0.373499	0.381199	0.343601	0.238704	0.189122	0.19245	0.179649	0.159518	0.150825	0.124388	0.116583	0.139028	0.135187	0.13596	0.14706	0.122695	0.123785	0.127226	0.116852	0.103583	0.100987	0.0937801	0.105855	0.0910274	0.0726051	0.0611349	0.0969198	0.0948732	0.0683995	0.0645262	0.0731642	0.074923	0.0688427	0.0582799	0.0639613	0.0692612	0.0627796	0.0751698	0.0808127	0.075597	0.0739307	0.0763988	0.0747262
136	2012-06-08	15.8767	4.36918	0.219672	0.213689	0.267244	0.23092	0.239919	0.215182	0.224761	0.18967	0.177501	0.178728	0.179693	0.185664	0.180001	0.168625	0.170408	0.145366	0.127117	0.121788	0.130517	0.121682	0.0994761	0.10184	0.0841014	0.0826242	0.0932622	0.0895645	0.0854919	0.0972345	0.10317	0.0977332	0.0905405	0.0941065	0.0922185	0.0803706	0.0756935	0.0742177	0.0705923	0.0744896	0.0757819	0.0648601	0.0717871	0.0739434	0.0661707	0.0717391	0.0702759	0.066706
137	2012-06-08	11.3515	3.06798	0.29141	0.2604	0.280604	0.262008	0.274998	0.227453	0.192216	0.234847	0.248746	0.216772	0.172962	0.184893	0.189431	0.151883	0.146378	0.140075	0.158233	0.160668	0.140735	0.129993	0.109651	0.102803	0.108153	0.115565	0.109831	0.0984987	0.102317	0.113129	0.11364	0.102248	0.0924258	0.0918857	0.0930772	0.0828629	0.080475	0.079053	0.0776923	0.0783514	0.0773851	0.0721474	0.0814634	0.0825952	0.0742816	0.0762157	0.072134	0.0693668
138	2012-06-08	2.06924	1.68426	0.322957	0.348829	0.408665	0.377972	0.315144	0.2591	0.250555	0.263337	0.225583	0.194738	0.209939	0.252262	0.244223	0.209627	0.194182	0.168754	0.165829	0.180159	0.161395	0.152841	0.146963	0.126622	0.0998464	0.107656	0.122301	0.117591	0.117104	0.114688	0.111067	0.10681	0.101264	0.0946483	0.0890261	0.0889725	0.089822	0.085874	0.0868313	0.0822895	0.0787008	0.0738924	0.0816446	0.0847141	0.0755807	0.0704187	0.0726392	0.0741138
139	2012-06-08	21.4158	4.92988	0.377039	0.300382	0.221609	0.110112	0.0435034	0.092393	0.13925	0.226451	0.198387	0.121943	0.159362	0.125447	0.0889755	0.111422	0.106208	0.082754	0.0899284	0.106698	0.077121	0.0761837	0.0719648	0.0454675	0.0854616	0.0915846	0.0701411	0.0678337	0.0774448	0.0855178	0.073959	0.063947	0.0700304	0.0748031	0.0570887	0.0577363	0.0492125	0.0488961	0.0633414	0.0635325	0.0593968	0.0569371	0.0557702	0.0631889	0.0626894	0.0506375	0.0540112	0.0625997
140	2012-06-08	13.4577	3.14876	0.280413	0.26399	0.164745	0.209962	0.233232	0.15949	0.0962863	0.099728	0.131484	0.182678	0.202674	0.106964	0.058111	0.0877607	0.112018	0.0846783	0.0796353	0.0995977	0.0721612	0.0695375	0.0575774	0.0394619	0.0773322	0.0807538	0.0581111	0.0612138	0.0743754	0.0806394	0.0571897	0.0567561	0.0582152	0.0571273	0.0498733	0.0537049	0.0458426	0.039858	0.0463806	0.0612337	0.0621996	0.0470561	0.0469276	0.0529969	0.0501863	0.0353546	0.0415094	0.0518977
141	2012-06-08	4.9018	1.78664	0.344607	0.267096	0.270074	0.201329	0.176822	0.20196	0.145464	0.130388	0.125977	0.120966	0.140685	0.162198	0.123005	0.10949	0.0992434	0.091647	0.0905734	0.0925412	0.0942255	0.105101	0.0931381	0.0623565	0.0712107	0.0827465	0.0837302	0.0825081	0.0936342	0.0909073	0.0672933	0.0675091	0.0623198	0.0615815	0.0613219	0.0607858	0.0501092	0.0453289	0.0546108	0.0630942	0.0630718	0.0490627	0.0492105	0.0545774	0.0530821	0.0544599	0.0529988	0.0558965
142	2012-06-08	39.0473	9.3102	0.268785	0.171147	0.214008	0.28532	0.275482	0.205242	0.125117	0.215244	0.201734	0.148739	0.178987	0.17465	0.184344	0.206751	0.146079	0.106683	0.098501	0.129471	0.102595	0.0986479	0.0983199	0.0856086	0.0943968	0.11217	0.109942	0.0964054	0.0814062	0.0812395	0.0942812	0.0981167	0.102569	0.0972177	0.0772912	0.0714075	0.0807483	0.0769797	0.070921	0.061801	0.0639598	0.0759486	0.0757684	0.0701347	0.0633287	0.0679151	0.0605831	0.0665145
143	2012-06-08	37.8887	8.15084	0.457115	0.397234	0.40278	0.331234	0.38012	0.350402	0.182048	0.207447	0.18045	0.176872	0.227905	0.185787	0.177019	0.178887	0.162046	0.128976	0.112906	0.135615	0.106111	0.113038	0.123256	0.103691	0.111681	0.117893	0.0953033	0.0932216	0.0839341	0.0850569	0.106935	0.0908393	0.0906431	0.098918	0.0828048	0.0767621	0.0790864	0.0731198	0.0737458	0.0625812	0.0645352	0.0739835	0.0723296	0.0689341	0.062649	0.0591622	0.0599383	0.0663197
144	2012-06-08	14.216	5.10886	0.377381	0.347661	0.500193	0.444765	0.414577	0.33097	0.207165	0.320124	0.278981	0.247192	0.31895	0.264084	0.236673	0.243123	0.214715	0.164265	0.154322	0.178794	0.14284	0.137567	0.147543	0.147874	0.145475	0.149959	0.123855	0.105018	0.0941654	0.0918051	0.107084	0.102186	0.112561	0.115426	0.0925027	0.0911324	0.0919066	0.0819067	0.0816414	0.073906	0.073593	0.0797913	0.0835934	0.0792332	0.0692401	0.0731019	0.0694349	0.0752811
145	2012-06-08	16.1044	3.92926	0.333791	0.355501	0.232101	0.175604	0.240439	0.3097	0.293519	0.222913	0.19233	0.197375	0.179394	0.166825	0.122231	0.0641677	0.0924996	0.0968445	0.109006	0.100007	0.0902101	0.0860413	0.106754	0.116272	0.0996485	0.0844787	0.0791204	0.0858006	0.0955799	0.0961681	0.09985	0.0843496	0.0780955	0.0792907	0.0857948	0.0784624	0.0719148	0.0784762	0.0770657	0.0680199	0.0634521	0.0625649	0.0627249	0.0565944	0.053897	0.0612524	0.0619181	0.0591023
146	2012-06-08	15.412	3.80231	0.391323	0.404129	0.235123	0.228452	0.280865	0.282012	0.261204	0.203335	0.158904	0.131356	0.142536	0.138936	0.12117	0.0875935	0.0826415	0.103798	0.122769	0.100035	0.103522	0.103336	0.107703	0.0898339	0.0785238	0.0961204	0.103222	0.0793692	0.0774414	0.0756549	0.0810901	0.0654126	0.0530893	0.0533591	0.0775209	0.0726991	0.0623013	0.0668248	0.0608028	0.0581542	0.0548185	0.0530152	0.0516538	0.0518898	0.0543305	0.0543639	0.0525565	0.0515921
147	2012-06-08	9.56412	3.00843	0.338542	0.33143	0.269752	0.169413	0.305638	0.352458	0.251807	0.224657	0.200361	0.174186	0.125275	0.15366	0.155251	0.0825914	0.0527258	0.0668152	0.101028	0.0850157	0.0836323	0.0934536	0.104855	0.104548	0.0812013	0.0748814	0.085746	0.0771476	0.0810629	0.0836744	0.0904508	0.073361	0.064976	0.0709447	0.088078	0.0723384	0.0631411	0.073191	0.0631226	0.0581518	0.0530788	0.0530201	0.0515757	0.050508	0.0538167	0.052468	0.0524553	0.0536162
148	2012-06-08	15.6278	4.71315	0.389497	0.431825	0.41467	0.198619	0.293018	0.388979	0.183167	0.210772	0.259394	0.28814	0.251615	0.221845	0.210466	0.193288	0.168667	0.141595	0.147046	0.190114	0.146905	0.130523	0.1368	0.130034	0.120915	0.100531	0.0884685	0.110154	0.110128	0.103577	0.111085	0.11492	0.105558	0.107611	0.112853	0.10042	0.0909198	0.0865991	0.0896902	0.0952861	0.0947115	0.0774586	0.0786114	0.0760073	0.0699463	0.073246	0.0762947	0.0766388
149	2012-06-08	5.30191	2.67484	0.438221	0.388335	0.367841	0.285272	0.363022	0.432729	0.280433	0.317072	0.338029	0.297322	0.268204	0.272119	0.250174	0.227826	0.211176	0.180316	0.171969	0.190118	0.156838	0.150324	0.152004	0.138095	0.114327	0.102057	0.110989	0.12177	0.12171	0.106666	0.0943224	0.100713	0.111858	0.12165	0.117689	0.10932	0.100647	0.0890322	0.076798	0.0796022	0.0825542	0.0793162	0.0779474	0.0788843	0.0761725	0.0702134	0.0712401	0.0744399
150	2012-06-08	0.331095	0.827737	0.565361	0.480654	0.439895	0.353355	0.44879	0.503405	0.322212	0.357174	0.408187	0.346514	0.292778	0.348356	0.350763	0.289378	0.227936	0.209759	0.204904	0.221018	0.205665	0.200619	0.200865	0.198287	0.18545	0.17019	0.163678	0.169847	0.171311	0.16813	0.163822	0.173149	0.169767	0.165562	0.167092	0.166995	0.169352	0.167721	0.161658	0.167856	0.171472	0.16025	0.149208	0.148028	0.151876	0.168565	0.178545	0.175249
151	2012-06-08	25.474	5.21906	0.263856	0.162486	0.0929968	0.0712864	0.156419	0.211385	0.20608	0.164826	0.117806	0.0974544	0.111604	0.107451	0.0977005	0.0830598	0.0831352	0.0865824	0.112539	0.123337	0.102492	0.0894956	0.0880321	0.0819434	0.0585051	0.0714217	0.0803978	0.0934512	0.0918915	0.0762039	0.0718015	0.0641543	0.0581164	0.0571573	0.068023	0.0826897	0.0850634	0.0795677	0.0662036	0.0619462	0.0524638	0.0521008	0.0529193	0.0558259	0.0564401	0.0538037	0.0562226	0.0540097
152	2012-06-08	24.9963	5.22552	0.223895	0.150611	0.172231	0.175969	0.148985	0.172704	0.229208	0.196224	0.138763	0.10007	0.129776	0.112066	0.100592	0.0729707	0.0837923	0.101554	0.107097	0.0891056	0.0922265	0.0861079	0.0911882	0.0923788	0.0465418	0.0496182	0.0818962	0.0708354	0.0784451	0.0787226	0.0749706	0.0698314	0.0708716	0.0657088	0.0689523	0.0678353	0.0610142	0.0582385	0.0471297	0.0538297	0.0529504	0.0539572	0.049486	0.0451816	0.0451373	0.0474663	0.0549426	0.0536807
153	2012-06-08	10.5673	2.92396	0.311754	0.218082	0.191845	0.151866	0.124735	0.156619	0.212744	0.180511	0.15042	0.130362	0.109988	0.13308	0.139399	0.068765	0.0569694	0.0770913	0.111273	0.109604	0.086154	0.0962742	0.117065	0.11121	0.0684704	0.0714463	0.0788784	0.0825002	0.104771	0.0899849	0.0624548	0.0655767	0.0682368	0.0684286	0.0812591	0.0865402	0.0741955	0.0702513	0.061105	0.0634056	0.0654902	0.0655098	0.0604731	0.0582946	0.0605875	0.0598641	0.0562313	0.0589844
154	2012-06-08	36.2946	6.60974	0.314786	0.273953	0.234433	0.233674	0.229138	0.210863	0.210788	0.24527	0.18828	0.140981	0.135547	0.139132	0.146333	0.0878832	0.0819521	0.0924447	0.115684	0.119965	0.0886085	0.106364	0.123703	0.0969459	0.110068	0.123282	0.0926079	0.0976919	0.107456	0.100265	0.0810986	0.094302	0.093878	0.0793364	0.0708768	0.0842103	0.0895286	0.0879382	0.0748145	0.0692452	0.0673747	0.0642611	0.0719142	0.0727814	0.0728151	0.0799216	0.0781282	0.0699458
155	2012-06-08	48.693	8.45217	0.260827	0.318706	0.279898	0.206621	0.20244	0.189942	0.182991	0.1577	0.165497	0.162638	0.170577	0.131378	0.100573	0.0729772	0.0714217	0.0660995	0.0919674	0.130058	0.116608	0.107668	0.0966389	0.0830995	0.0808674	0.0859639	0.0880313	0.115024	0.104127	0.0694219	0.0511313	0.0835337	0.0796185	0.0561936	0.0533011	0.0672673	0.0653696	0.0598281	0.0569095	0.0658647	0.0641489	0.0442718	0.0595992	0.0728147	0.073498	0.0695699	0.0726858	0.0686463
156	2012-06-08	30.2902	5.55102	0.287715	0.333402	0.321612	0.337402	0.230848	0.177885	0.195943	0.201958	0.154836	0.118759	0.146583	0.118138	0.0952138	0.0816639	0.0874311	0.0984726	0.137482	0.135016	0.114045	0.108729	0.104129	0.099838	0.101148	0.0934896	0.0711177	0.0809269	0.096358	0.0937593	0.071131	0.0901095	0.0819805	0.062576	0.0510442	0.0656125	0.0720765	0.0690712	0.0605158	0.0583831	0.0585789	0.0600265	0.0573613	0.0679291	0.0753086	0.0754915	0.0729198	0.0731639
157	2012-06-08	15.667	3.82706	0.410032	0.260833	0.265637	0.288901	0.225007	0.205366	0.303444	0.270355	0.239976	0.186139	0.153834	0.268142	0.236164	0.134027	0.150938	0.156945	0.145851	0.131466	0.174042	0.142448	0.110936	0.110478	0.138972	0.139632	0.12193	0.101992	0.0836566	0.090474	0.0942441	0.0824796	0.0878288	0.0939934	0.0907204	0.101701	0.0946493	0.0795989	0.089487	0.0861944	0.0818048	0.073986	0.0777635	0.074831	0.0712508	0.0764511	0.0728613	0.0703771
158	2012-06-08	16.8693	4.00105	0.62504	0.498022	0.397047	0.438983	0.348315	0.309559	0.366954	0.37761	0.341813	0.255632	0.213257	0.230229	0.186837	0.162246	0.183836	0.181466	0.191733	0.167268	0.199449	0.153153	0.11289	0.139865	0.137547	0.13907	0.146891	0.111303	0.091892	0.0900349	0.0876483	0.08735	0.0984713	0.10159	0.0933527	0.098719	0.0811215	0.0652959	0.0776812	0.0885279	0.0862477	0.0739819	0.0792215	0.0755997	0.0717112	0.0727251	0.0699999	0.069711
159	2012-06-08	4.64416	1.59799	0.497247	0.486819	0.246813	0.114067	0.172936	0.228772	0.0508578	0.201911	0.157486	0.125099	0.122047	0.102001	0.108772	0.0949759	0.111045	0.131724	0.130881	0.113441	0.120556	0.115566	0.0977028	0.0877224	0.0839377	0.058742	0.0441705	0.0934786	0.105289	0.0824195	0.0742047	0.0818567	0.083694	0.0857022	0.0641227	0.07547	0.0832452	0.0712434	0.0685891	0.0585363	0.0551812	0.0493179	0.0522767	0.0529946	0.0510473	0.0549593	0.056271	0.0563773
160	2012-06-08	22.4793	4.85895	0.0380633	0.0541185	0.103542	0.208303	0.196146	0.188022	0.215979	0.183855	0.165398	0.1307	0.0701204	0.148374	0.163096	0.13244	0.106541	0.115684	0.11904	0.104017	0.0841995	0.0781754	0.0885676	0.101847	0.0862483	0.0888359	0.0869127	0.0909465	0.0881058	0.0828052	0.0827373	0.0653209	0.054078	0.06306	0.079825	0.0742439	0.0729932	0.072488	0.0719064	0.0725959	0.0743876	0.0663153	0.0621497	0.0631041	0.0614629	0.0641603	0.0645723	0.0675922
161	2012-06-08	24.1859	4.76657	0.279772	0.243809	0.210437	0.257142	0.18889	0.151675	0.229195	0.154656	0.151873	0.19154	0.150775	0.128906	0.133961	0.127596	0.120842	0.113022	0.107745	0.121408	0.104872	0.0949773	0.0886773	0.0903839	0.0998858	0.0978685	0.0896437	0.0875078	0.0823183	0.0756319	0.0709616	0.0602919	0.0578852	0.0692475	0.0839557	0.0752364	0.0685721	0.0694055	0.0629943	0.0609997	0.0560504	0.0480659	0.0553798	0.0621316	0.058436	0.0545052	0.0580356	0.0616197
162	2012-06-08	7.30866	1.74848	0.401552	0.448041	0.269	0.248666	0.233471	0.185756	0.175464	0.169056	0.155221	0.117399	0.100442	0.151472	0.157018	0.151534	0.13651	0.150836	0.15412	0.127193	0.117862	0.100288	0.0905824	0.140887	0.110668	0.0936536	0.090166	0.0905557	0.0888805	0.0828922	0.0828279	0.0713938	0.0663562	0.0749553	0.0879969	0.0787602	0.0715837	0.0724871	0.0712496	0.0642734	0.0639738	0.0682145	0.0639126	0.0632239	0.0613817	0.0575956	0.0624815	0.0644081
163	2012-06-08	27.4708	5.61626	0.354103	0.206004	0.226166	0.257149	0.156879	0.109697	0.188969	0.298327	0.212318	0.108457	0.198578	0.182489	0.109919	0.0861125	0.11344	0.0885258	0.102097	0.125564	0.11143	0.0799525	0.0897892	0.106172	0.0986923	0.103484	0.0921994	0.0720044	0.0799565	0.0859563	0.0826075	0.0692952	0.0740694	0.0788124	0.0850861	0.0833014	0.0754493	0.0719764	0.0573837	0.0605075	0.0625929	0.0634504	0.059806	0.0516524	0.0476916	0.052699	0.0628675	0.0642062
164	2012-06-08	21.1761	4.50456	0.30187	0.216548	0.226625	0.277057	0.207032	0.156927	0.172384	0.235419	0.198991	0.118979	0.142403	0.174607	0.126249	0.0798579	0.064562	0.0705247	0.109405	0.09915	0.10345	0.102224	0.115777	0.106928	0.0869415	0.0905693	0.0840717	0.0656734	0.0753807	0.0727573	0.0700458	0.0677703	0.0597209	0.0507695	0.0755023	0.0771869	0.0689018	0.0628106	0.0518531	0.0521998	0.0572947	0.0632744	0.0511594	0.0485405	0.0525784	0.057362	0.0560343	0.0519662
165	2012-06-08	11.2627	3.01839	0.34485	0.297535	0.327762	0.454199	0.338176	0.237928	0.195626	0.221314	0.221488	0.196352	0.176986	0.182667	0.145716	0.110866	0.111469	0.111834	0.118651	0.125625	0.136899	0.11675	0.119844	0.131595	0.102506	0.107939	0.101392	0.0830681	0.0787988	0.0821908	0.0860945	0.0914103	0.0885227	0.077177	0.0822316	0.0864707	0.0931395	0.0917361	0.062696	0.0656409	0.0758427	0.0752874	0.0691602	0.0683135	0.0708987	0.0727535	0.072556	0.0695615
166	2012-06-08	20.994	4.74058	0.181757	0.181993	0.292878	0.176425	0.169852	0.155657	0.103788	0.123591	0.128925	0.105681	0.116805	0.135811	0.113925	0.103524	0.146514	0.0946256	0.0915994	0.15418	0.124773	0.0978179	0.0906779	0.105353	0.0661791	0.0527955	0.0527058	0.0588361	0.0653213	0.0747002	0.0769614	0.0676558	0.0628158	0.0701335	0.0644074	0.0668494	0.0659267	0.0579492	0.0540595	0.0553878	0.0570291	0.0538966	0.0678116	0.0660958	0.0581717	0.0590501	0.0553173	0.0517025
167	2012-06-08	8.9976	2.76512	0.411571	0.319768	0.353381	0.277078	0.226118	0.25221	0.252638	0.194741	0.164377	0.121599	0.124235	0.150124	0.152462	0.136063	0.109909	0.0961521	0.125196	0.148019	0.127559	0.105691	0.0970661	0.118067	0.0789875	0.0721235	0.0843394	0.0808797	0.0850264	0.0916814	0.0947717	0.0859647	0.0787745	0.0804817	0.0805611	0.0784116	0.0736123	0.0682704	0.0681065	0.0763125	0.0718724	0.0537344	0.0661901	0.0758251	0.0699131	0.0679638	0.0648544	0.0647409
168	2012-06-08	0.344244	1.09011	0.228252	0.241791	0.313642	0.220864	0.21796	0.241367	0.255102	0.205773	0.211694	0.174752	0.119327	0.14796	0.16269	0.155493	0.154358	0.130488	0.14361	0.172664	0.144165	0.118224	0.099111	0.0917907	0.0901809	0.0840519	0.0723678	0.0789659	0.098608	0.101214	0.0918118	0.0853282	0.0767737	0.0718175	0.0670065	0.0772008	0.083305	0.0762406	0.0620799	0.0664443	0.0697253	0.0596547	0.0772892	0.0746167	0.0620564	0.0663335	0.0656168	0.0650524
169	2012-06-08	17.5254	5.14733	0.397556	0.382399	0.350106	0.305133	0.324872	0.335339	0.292606	0.275684	0.241648	0.244417	0.251008	0.210911	0.200051	0.207328	0.180656	0.173789	0.181483	0.185026	0.167814	0.152511	0.137291	0.129983	0.121682	0.10882	0.0963609	0.114694	0.121487	0.118537	0.122204	0.125316	0.120701	0.119726	0.117875	0.10985	0.109506	0.101328	0.089435	0.0905847	0.095441	0.086343	0.0834078	0.0838429	0.0812963	0.0843938	0.0851178	0.0828587
170	2012-06-08	12.7055	4.30787	0.431462	0.389825	0.351744	0.337596	0.357046	0.383085	0.359628	0.292996	0.276645	0.278666	0.268635	0.257923	0.242646	0.217529	0.192382	0.190102	0.195643	0.192727	0.175064	0.168303	0.158418	0.148146	0.140853	0.128189	0.113848	0.120567	0.131066	0.127545	0.119662	0.124514	0.127924	0.131815	0.131484	0.116517	0.109154	0.102493	0.10015	0.106095	0.107033	0.0980015	0.105633	0.102041	0.0887637	0.0893792	0.0880443	0.0868986
171	2012-06-08	1.40077	2.45135	0.483494	0.472681	0.442563	0.4407	0.427785	0.405312	0.367568	0.316549	0.306094	0.307581	0.283892	0.267081	0.254954	0.246302	0.223714	0.215708	0.213679	0.215776	0.172247	0.163197	0.165088	0.156425	0.158982	0.149665	0.132101	0.150203	0.148573	0.137647	0.134658	0.140004	0.142526	0.139744	0.131942	0.1294	0.123068	0.110023	0.110283	0.114046	0.116843	0.109164	0.105265	0.103253	0.0975292	0.100213	0.0984794	0.0943721
172	2012-06-08	4.50021	2.62512	0.0813646	0.210177	0.287911	0.196687	0.120109	0.175688	0.213751	0.0332604	0.088561	0.168157	0.116621	0.132242	0.141773	0.127711	0.112388	0.128868	0.11842	0.101687	0.079145	0.0984742	0.104877	0.073233	0.0859596	0.10073	0.0979781	0.0710469	0.090611	0.100996	0.0892048	0.0715748	0.0701497	0.0764769	0.0682359	0.0734317	0.0577765	0.0499508	0.0775107	0.0801131	0.0703292	0.0629523	0.057669	0.0576103	0.0612906	0.0575663	0.056452	0.061301
173	2012-06-08	10.4694	3.60058	0.221438	0.262551	0.236495	0.151049	0.159731	0.207597	0.162362	0.029013	0.0901856	0.162787	0.143435	0.110295	0.130032	0.15569	0.130302	0.14155	0.144734	0.129375	0.0821238	0.0813292	0.0965834	0.0760331	0.0762798	0.0867069	0.09048	0.0725836	0.0878706	0.0872688	0.0789663	0.08904	0.0871529	0.0742337	0.063396	0.0718907	0.0614686	0.055053	0.0654719	0.0741504	0.0806687	0.0734446	0.0664753	0.0630956	0.0638328	0.0627879	0.0562117	0.0571455
174	2012-06-08	0.269154	1.13044	0.25558	0.296216	0.268556	0.25105	0.228566	0.237623	0.202603	0.152083	0.186554	0.182731	0.140743	0.138328	0.129314	0.142391	0.163767	0.145047	0.10691	0.101818	0.116712	0.126933	0.127505	0.0982465	0.0961596	0.100343	0.0970511	0.0946794	0.0953655	0.087735	0.0931481	0.0914522	0.0865128	0.0850763	0.0656689	0.071613	0.076031	0.0751368	0.0774052	0.0812892	0.0805804	0.0669693	0.0558326	0.0612044	0.0708652	0.0671312	0.0607262	0.0612911
175	2012-06-08	43.9279	8.56497	0.147032	0.165425	0.259713	0.169285	0.179373	0.217167	0.161856	0.173514	0.18374	0.146482	0.103545	0.164729	0.181852	0.0959051	0.0991017	0.0745459	0.103725	0.135007	0.102561	0.0899613	0.0850737	0.078387	0.0642103	0.0679419	0.0685951	0.0927065	0.0865018	0.0727097	0.0639988	0.0889644	0.0792756	0.0619971	0.0564202	0.0673036	0.0678624	0.0596075	0.0590398	0.0605331	0.0529901	0.044962	0.0558267	0.0629721	0.0631744	0.0635861	0.0717667	0.0663637
176	2012-06-08	22.1632	5.1472	0.272035	0.189813	0.173268	0.145779	0.232003	0.273051	0.184504	0.207938	0.209661	0.157519	0.101333	0.127935	0.139773	0.0740524	0.08161	0.119984	0.14249	0.129974	0.10307	0.120022	0.137237	0.0967486	0.0795472	0.0793957	0.0798116	0.0934887	0.0882947	0.0800372	0.075057	0.0883404	0.0739772	0.056777	0.0666703	0.0672691	0.0614261	0.0634519	0.0718677	0.0690211	0.0620779	0.0624948	0.0706316	0.0725563	0.0696257	0.0710689	0.0799691	0.0758534
177	2012-06-08	2.84736	2.45655	0.289566	0.130281	0.111042	0.184068	0.22928	0.207183	0.145477	0.197118	0.210708	0.149629	0.117494	0.136123	0.163315	0.137846	0.116612	0.0946961	0.102952	0.119942	0.075447	0.105822	0.135785	0.0854061	0.0813493	0.0762129	0.0621026	0.0713806	0.0694648	0.0694454	0.0750483	0.0876409	0.0871273	0.0775993	0.0667598	0.0751139	0.0740735	0.0686889	0.0635043	0.0608846	0.0597109	0.0604024	0.0624202	0.0703132	0.075035	0.0702472	0.0737917	0.0738832
178	2012-06-08	17.9443	4.31992	0.185373	0.136405	0.220982	0.159719	0.0471257	0.0633137	0.188871	0.174514	0.0995043	0.0556406	0.155545	0.137052	0.0673011	0.0175504	0.106221	0.110833	0.0582441	0.057945	0.102103	0.102168	0.0782102	0.0758545	0.108416	0.0990654	0.0724662	0.0608555	0.0662617	0.0661	0.0498942	0.0491193	0.0647075	0.0718751	0.0628984	0.0758794	0.0765964	0.0585858	0.0377173	0.0494941	0.0641945	0.0590597	0.0508719	0.0554241	0.0623369	0.0545951	0.0485752	0.0561795
179	2012-06-08	18.6681	5.02041	0.235049	0.267688	0.218385	0.19368	0.216535	0.17704	0.141208	0.209098	0.204047	0.204544	0.198043	0.184534	0.142821	0.100419	0.10016	0.136444	0.151826	0.132971	0.115613	0.0755457	0.0657975	0.0780043	0.0849399	0.0845679	0.0818406	0.0662571	0.0748624	0.0759013	0.0688504	0.0754466	0.0816957	0.078701	0.0777898	0.0799292	0.0750717	0.0640904	0.0629826	0.0589854	0.0659093	0.0765154	0.0726742	0.0612292	0.056081	0.0684478	0.0609892	0.0593189
180	2012-06-08	10.3951	3.40028	0.201927	0.232347	0.193616	0.164857	0.237368	0.219653	0.143449	0.232098	0.227401	0.168452	0.159155	0.169995	0.117542	0.0633518	0.0670141	0.0851904	0.0934346	0.0983169	0.0987676	0.0971438	0.0946708	0.0653056	0.0829277	0.0928589	0.0854934	0.0642573	0.0624062	0.0678678	0.0591214	0.0425617	0.0468395	0.0652007	0.0828002	0.0687923	0.0624409	0.062344	0.0613643	0.0515695	0.052602	0.0671004	0.068795	0.0549713	0.0465321	0.0632235	0.0591113	0.0589408
181	2012-06-08	51.9752	9.35675	0.259832	0.154086	0.241125	0.244905	0.212074	0.182953	0.129586	0.200466	0.232144	0.191968	0.13353	0.102407	0.102705	0.165828	0.157745	0.132998	0.123879	0.104055	0.0874488	0.056027	0.0616391	0.0909157	0.105748	0.0949104	0.0796498	0.0883902	0.0924726	0.0881294	0.0910058	0.0889258	0.0739363	0.0694789	0.0786627	0.0596105	0.0480023	0.0598749	0.068126	0.071947	0.072289	0.0605411	0.0574976	0.0582329	0.0567176	0.0599391	0.0576735	0.0624189
182	2012-06-08	46.8635	8.9551	0.166755	0.21026	0.316578	0.245192	0.189933	0.186357	0.217029	0.132525	0.122087	0.137493	0.0913575	0.103891	0.13508	0.163286	0.137145	0.10503	0.115613	0.127236	0.117333	0.0669557	0.060686	0.103721	0.0907597	0.0705148	0.0643618	0.0627153	0.076094	0.0817498	0.0875985	0.0815141	0.0723265	0.0739095	0.0776448	0.0631976	0.0575295	0.0698167	0.0657082	0.0652992	0.0674263	0.0586705	0.0562013	0.0566101	0.0578275	0.0599665	0.0680594	0.0739325
183	2012-06-08	25.8788	5.04417	0.40841	0.371319	0.353161	0.268583	0.257662	0.274306	0.263862	0.258083	0.241439	0.205423	0.121687	0.136954	0.173602	0.185293	0.146898	0.129857	0.141188	0.127131	0.0917156	0.0867574	0.111992	0.111577	0.122154	0.1138	0.0878353	0.0898665	0.0863216	0.082135	0.0843467	0.0859952	0.0793146	0.0641931	0.0467184	0.0626474	0.0688057	0.0666211	0.0765569	0.0769522	0.0698834	0.0529644	0.0525035	0.0602448	0.0638698	0.0606659	0.0617795	0.0678686
184	2012-06-08	11.7947	3.34264	0.429185	0.401742	0.385698	0.371027	0.37646	0.378945	0.327825	0.311964	0.284931	0.24841	0.255161	0.247774	0.236579	0.209275	0.189785	0.177933	0.168946	0.170855	0.177423	0.174755	0.168536	0.153373	0.157526	0.153614	0.153299	0.141539	0.131842	0.125126	0.132258	0.137638	0.137181	0.130742	0.121526	0.117958	0.1153	0.111743	0.108745	0.10732	0.108938	0.113367	0.105076	0.10447	0.106642	0.103942	0.0974787	0.0938198
185	2012-06-08	3.32203	2.06504	0.524883	0.511796	0.488997	0.488876	0.454298	0.439279	0.416891	0.404839	0.38278	0.339169	0.315183	0.314877	0.307992	0.282322	0.252863	0.248402	0.23874	0.222101	0.23176	0.224531	0.218642	0.228827	0.205773	0.18787	0.191041	0.178314	0.184139	0.17977	0.169865	0.172442	0.177961	0.183311	0.177237	0.16523	0.15516	0.156212	0.152925	0.158722	0.15823	0.15139	0.155844	0.15884	0.157824	0.14931	0.143507	0.145683
186	2012-06-08	0.681801	0.965884	0.591953	0.562934	0.544546	0.561682	0.533526	0.500291	0.482252	0.497467	0.449282	0.378154	0.375618	0.37414	0.345195	0.313182	0.295661	0.29401	0.279035	0.256239	0.260047	0.264156	0.262846	0.243187	0.233188	0.227927	0.229807	0.220903	0.212715	0.211476	0.216129	0.218875	0.21572	0.210454	0.206385	0.206039	0.202101	0.199908	0.202186	0.201777	0.198445	0.198226	0.196064	0.196048	0.201551	0.204937	0.20449	0.202548
[truncated: 2,105 more columns]

## Sheet: reflectance_Cw_Cm
ID	date	Cw(ug/cm^2)	Cm(ug/cm^2)	Nitrogen	r350	r351	r352	r353	r354	r355	r356	r357	r358	r359	r360	r361	r362	r363	r364	r365	r366	r367	r368	r369	r370	r371	r372	r373	r374	r375	r376	r377	r378	r379	r380	r381	r382	r383	r384	r385	r386	r387	r388	r389	r390	r391	r392	r393	r394
1	2012-04-10	0.0165858	0.00461923	0.0207403	0.359098	0.334342	0.268089	0.190247	0.184522	0.216106	0.230712	0.18943	0.175988	0.204473	0.243529	0.212931	0.158063	0.145278	0.154832	0.157998	0.135504	0.103872	0.12696	0.116314	0.0972074	0.104599	0.0960494	0.087766	0.0935903	0.113337	0.0905061	0.0735466	0.0936085	0.0907066	0.0848966	0.0813736	0.0816481	0.0844428	0.0790282	0.0735648	0.0728238	0.0739075	0.0779333	0.0763952	0.0825092	0.0729967	0.0598026	0.0660621	0.0707491
2	2012-04-10	0.0197937	0.00446936	0.0172517	0.279889	0.279923	0.350894	0.345675	0.280335	0.235515	0.262788	0.216936	0.189565	0.200234	0.227094	0.211257	0.167169	0.145877	0.161456	0.153648	0.128393	0.112862	0.120913	0.125551	0.115994	0.111728	0.0976078	0.0991225	0.109172	0.111243	0.0952944	0.0774049	0.0785306	0.0879481	0.0905549	0.0914777	0.0850111	0.0855779	0.0805445	0.0758796	0.0782312	0.0794007	0.0801576	0.0717047	0.0752296	0.0685082	0.0599488	0.0600314	0.063453
3	2012-04-10	0.0147233	0.00429008	0.0177181	0.331873	0.321167	0.304265	0.29173	0.28483	0.276949	0.265408	0.228562	0.23778	0.235102	0.225238	0.227132	0.19665	0.15428	0.145539	0.15634	0.143138	0.121904	0.135166	0.127353	0.104016	0.111598	0.104102	0.100151	0.102994	0.106405	0.0942898	0.0829494	0.0886156	0.093378	0.0891074	0.0890286	0.0925448	0.0893852	0.083521	0.0864533	0.0949386	0.0927622	0.085183	0.0762125	0.0774517	0.0676759	0.0614565	0.0663575	0.0672817
4	2012-04-10	0.0164013	0.0040253	0.0215756	0.184666	0.225679	0.160324	0.172257	0.0850559	0.0476359	0.123611	0.134634	0.114803	0.0721611	0.102014	0.106163	0.0774813	0.0573852	0.0216243	0.0439735	0.0724984	0.0835827	0.082577	0.0733763	0.0682196	0.0649686	0.0445145	0.0552178	0.0697483	0.0652512	0.0565767	0.0678895	0.0661646	0.0536914	0.0568771	0.0618889	0.0594921	0.06324	0.0608383	0.0602634	0.0652908	0.0568379	0.0491857	0.0407097	0.044939	0.0447395	0.0457598	0.0550297	0.064307
5	2012-04-10	0.016897	0.00429586	0.022811	0.30083	0.265261	0.194037	0.149542	0.0757051	0.102556	0.209563	0.147146	0.121218	0.100423	0.113412	0.120169	0.0699267	0.0634326	0.0783668	0.0776123	0.0936523	0.119371	0.101173	0.0813516	0.0703862	0.0590307	0.0487627	0.0804484	0.104249	0.0764866	0.0633011	0.0695272	0.0632969	0.0587899	0.0555948	0.0595165	0.0714918	0.0718522	0.0693145	0.0652065	0.0619423	0.0585375	0.0593701	0.0495007	0.0535506	0.0589656	0.0628702	0.0599536	0.0647654
6	2012-04-10	0.0174241	0.00414859	0.0195399	0.239684	0.246962	0.179466	0.187749	0.139646	0.135192	0.152406	0.112415	0.0575802	-0.0041927	0.0754412	0.0991598	0.0659097	0.0701667	0.0657735	0.0567589	0.0594504	0.0656867	0.070064	0.0822368	0.0810879	0.0689996	0.0631118	0.0720576	0.076935	0.0735446	0.0590827	0.0626011	0.0572074	0.0499088	0.0484469	0.0529168	0.0602644	0.0705976	0.0626045	0.0540111	0.0638104	0.0591243	0.0561551	0.0529821	0.0515184	0.048959	0.0486133	0.0517351	0.0573569
7	2012-04-10	0.0157088	0.00420077	0.0174752	0.14048	0.223313	0.242491	0.197997	0.160452	0.0980436	0.0712134	0.167916	0.156983	0.124147	0.135457	0.105355	0.131743	0.147671	0.0981253	0.0789994	0.0753484	0.06795	0.0949883	0.0882411	0.0661006	0.0784068	0.0804589	0.0547363	0.042851	0.053974	0.0636579	0.0561632	0.0471159	0.0589683	0.0563762	0.0506085	0.0631257	0.0639073	0.0625263	0.0475748	0.0367586	0.0456973	0.0485437	0.0443044	0.0503615	0.0460082	0.0478411	0.0545151	0.0495692
8	2012-04-10	0.0169228	0.00433636	0.0195136	0.250456	0.231391	0.155918	0.22846	0.162971	0.0547898	0.0874578	0.204038	0.204112	0.144248	0.0867034	0.0898692	0.111155	0.105794	0.0986824	0.0717721	0.0730859	0.0801743	0.067008	0.071293	0.0648965	0.0648152	0.062893	0.0426377	0.0362775	0.0518698	0.0508237	0.0511159	0.0535383	0.0702091	0.0696798	0.0559574	0.0600515	0.0579822	0.0609685	0.0501169	0.0417658	0.0432147	0.04495	0.0459754	0.0461365	0.0414209	0.0446385	0.0515042	0.0504087
9	2012-04-10	0.0188541	0.00417954	0.0171361	0.271604	0.224266	0.118088	0.190788	0.152361	0.0553399	0.0778472	0.150723	0.170466	0.164036	0.104568	0.0581032	0.0720342	0.104981	0.0869664	0.0962812	0.10912	0.0801261	0.0637332	0.063527	0.0657024	0.0689429	0.0686806	0.0578014	0.0543097	0.0600195	0.0633331	0.0518817	0.0347835	0.0599039	0.0689509	0.0598542	0.0657037	0.0572755	0.056939	0.045931	0.0378686	0.0497289	0.0523641	0.040789	0.0486797	0.0441905	0.0420062	0.0509217	0.0433867
10	2012-04-10	0.0140015	0.00345083	0.0143899	0.239002	0.260482	0.118587	0.212499	0.158681	0.133134	0.26543	0.233705	0.157295	0.149912	0.172379	0.0969423	0.0911289	0.0950238	0.0980984	0.100983	0.105681	0.0765689	0.0762089	0.0713908	0.05426	0.056048	0.083633	0.0745112	0.0633309	0.0626255	0.0575153	0.0503725	0.0489894	0.0653786	0.0653734	0.065167	0.0736734	0.0771979	0.0700219	0.0469975	0.0403313	0.0468788	0.0480913	0.0403756	0.0453311	0.0429417	0.0441708	0.0513646	0.0450162
11	2012-04-10	0.0153648	0.00348942	0.015493	0.296804	0.350847	0.165187	0.275078	0.170266	0.0636014	0.0616913	0.191392	0.170461	0.121541	0.134006	0.110637	0.127771	0.114524	0.0841794	0.0783907	0.0953449	0.0892604	0.0670185	0.0750683	0.0810055	0.0742518	0.0727246	0.0719036	0.0743931	0.0658479	0.062138	0.0553337	0.0491483	0.0732573	0.0625769	0.0482385	0.0651422	0.0611067	0.0611098	0.0554472	0.0411018	0.0428678	0.0468491	0.0542442	0.0481976	0.0433913	0.0488244	0.0563426	0.0521659
12	2012-04-10	0.0167303	0.0035181	0.0133336	0.183556	0.241895	0.214724	0.319046	0.19245	0.0799026	0.13357	0.21654	0.138137	0.0714168	0.117718	0.0870606	0.0825202	0.121236	0.140582	0.121454	0.104901	0.0956988	0.0912195	0.0869415	0.0749506	0.0697048	0.0623918	0.0599425	0.0797784	0.0791795	0.0578412	0.0451583	0.0426984	0.0695658	0.065609	0.0596609	0.0681948	0.0601634	0.0612065	0.0511306	0.038351	0.0464937	0.0494427	0.0493709	0.0604966	0.0536006	0.0451398	0.0535193	0.0479781
13	2012-04-10	0.0163288	0.00451919	0.0204719	0.571094	0.550772	0.494948	0.488036	0.491133	0.469694	0.415427	0.321312	0.292071	0.294553	0.214354	0.202481	0.203473	0.198394	0.201099	0.194507	0.187245	0.190475	0.174115	0.151528	0.129544	0.142255	0.119475	0.113413	0.122787	0.120796	0.1127	0.109577	0.112044	0.110932	0.107807	0.100042	0.0933604	0.103304	0.0978622	0.0889417	0.0959282	0.102516	0.102726	0.0936924	0.0880845	0.0794265	0.0758252	0.0772858	0.0822876
14	2012-04-10	0.0177559	0.0048275	0.0239444	0.506405	0.531894	0.541013	0.427254	0.413712	0.42127	0.369289	0.289869	0.269519	0.278227	0.228578	0.220074	0.213651	0.184863	0.183867	0.18061	0.177146	0.174156	0.164407	0.16161	0.149903	0.142403	0.130267	0.123484	0.134129	0.140982	0.120606	0.110716	0.124924	0.111445	0.104894	0.0985613	0.0948318	0.106829	0.100016	0.0929333	0.0981398	0.0933395	0.0943425	0.0955125	0.094986	0.0849563	0.0731648	0.0772725	0.0808959
15	2012-04-10	0.018738	0.00476865	0.0251308	0.149855	0.19277	0.125843	0.143751	0.157072	0.0880897	0.0615485	0.096623	0.124051	0.111082	0.0878754	0.114039	0.111061	0.107303	0.126219	0.101612	0.0982771	0.103351	0.080546	0.0645384	0.0723562	0.0661222	0.0759008	0.0812518	0.0667634	0.0507243	0.065594	0.0702363	0.0547763	0.061859	0.0599722	0.0564095	0.0566318	0.0623541	0.0609639	0.0539002	0.049926	0.0427725	0.0393456	0.0502611	0.0502161	0.0419018	0.0457232	0.0563911	0.0554
16	2012-04-10	0.015064	0.00434608	0.0175582	0.238823	0.18444	0.056703	0.128205	0.0730992	0.0651402	0.153333	0.103194	0.117661	0.154952	0.150426	0.108823	0.0901188	0.0966904	0.114032	0.103857	0.0767444	0.0463665	0.0823451	0.0774119	0.060094	0.0802798	0.057858	0.0529479	0.0704925	0.0635204	0.0615805	0.064875	0.0670176	0.064992	0.0537735	0.0469648	0.0445682	0.0529298	0.0557906	0.0609426	0.0604534	0.0623826	0.0622628	0.051211	0.0458242	0.0378402	0.0352444	0.0432436	0.0505015
17	2012-04-10	0.0167633	0.00486955	0.0201599	0.338648	0.272757	0.194579	0.205929	0.232081	0.214562	0.188639	0.0822413	0.128996	0.190512	0.184983	0.140795	0.104903	0.0933216	0.0943725	0.1114	0.104093	0.0810225	0.104127	0.100059	0.0808053	0.0785857	0.057123	0.066663	0.090844	0.0774197	0.0672768	0.0639336	0.0728272	0.0678843	0.058804	0.0564247	0.0532443	0.0668647	0.0626583	0.0573982	0.0635954	0.0603062	0.0608224	0.0592792	0.0524392	0.0459947	0.0438133	0.0488548	0.0488104
18	2012-04-10	0.0175362	0.00472808	0.015319	0.384851	0.327264	0.230826	0.246072	0.213093	0.194422	0.209371	0.162058	0.150784	0.163713	0.166631	0.122163	0.103826	0.0908841	0.131803	0.125397	0.0980866	0.0579359	0.0981462	0.0977633	0.071902	0.0747095	0.0650607	0.0793169	0.0925608	0.0697647	0.0655635	0.0715119	0.0816568	0.0807348	0.0762164	0.067238	0.0586552	0.0668631	0.0621578	0.0586802	0.0595067	0.0636041	0.0638768	0.0578247	0.058732	0.0490906	0.0422216	0.0503226	0.0554562
19	2012-04-12	0.0142666	0.00484639	0.018174	0.179954	0.237755	0.203021	0.194878	0.172591	0.141724	0.10277	0.140867	0.0880709	0.0499237	0.142701	0.135598	0.0860885	0.1024	0.132152	0.117312	0.0928539	0.0953304	0.0921138	0.0781469	0.0779802	0.082906	0.0744518	0.085328	0.0823698	0.0690294	0.0784481	0.0678341	0.0270993	0.0463943	0.0645622	0.0634913	0.0621177	0.0491475	0.0580039	0.0655923	0.0569014	0.0629268	0.0644179	0.0627857	0.063734	0.0632618	0.0543107	0.0457134	0.046563
20	2012-04-12	0.0170313	0.00419189	0.0157615	0.22428	0.293609	0.251911	0.139409	0.160847	0.181445	0.1229	0.203046	0.150564	0.111219	0.195935	0.180601	0.143848	0.131454	0.120688	0.126525	0.124245	0.129031	0.136474	0.117324	0.0922417	0.0903129	0.0966081	0.0966179	0.0846182	0.0904218	0.0954987	0.0810735	0.067312	0.0675071	0.0876644	0.0907233	0.0655389	0.0716619	0.0835059	0.0834424	0.073431	0.0661676	0.0631775	0.0661663	0.0646259	0.0690894	0.0625345	0.0553197	0.0625111
21	2012-04-12	0.0174607	0.00579917	0.0170496	0.45109	0.445942	0.366623	0.245219	0.209702	0.221961	0.169857	0.210088	0.164376	0.12489	0.174321	0.185798	0.154115	0.133738	0.142961	0.150756	0.14223	0.140257	0.155501	0.147962	0.122313	0.0963728	0.0973685	0.0980232	0.0869188	0.107523	0.0987241	0.0711043	0.0440064	0.0641411	0.0832606	0.0808024	0.0720624	0.0708758	0.0787518	0.0862264	0.0783221	0.0740925	0.0702094	0.0747214	0.0758483	0.0741223	0.0651824	0.0624065	0.0601282
22	2012-04-12	0.0173366	0.00426028	0.0198529	0.331802	0.229176	0.0935823	0.125474	0.0348137	0.0855203	0.173689	0.166229	0.156611	0.130088	0.0931304	0.112926	0.108726	0.0882975	0.142981	0.12036	0.109927	0.100318	0.0546874	0.0565786	0.0797134	0.0782433	0.0756748	0.0741866	0.0613954	0.0536655	0.0551794	0.0594812	0.0582872	0.0580063	0.0547598	0.0624744	0.0703208	0.064528	0.0646794	0.0622066	0.0559363	0.0568358	0.0538265	0.0535269	0.0565152	0.0544896	0.0516328	0.0485465	0.0529316
23	2012-04-12	0.018788	0.0050793	0.0253457	0.365026	0.286804	0.164499	0.135296	0.174914	0.195975	0.181643	0.197425	0.214692	0.191061	0.111032	0.137132	0.1498	0.15655	0.16016	0.135857	0.146862	0.169023	0.10313	0.093983	0.106694	0.0513989	0.0747502	0.0841258	0.0664189	0.0714593	0.0888102	0.0894153	0.0784057	0.0633797	0.0580002	0.070807	0.087148	0.0782287	0.0702632	0.0711851	0.0674832	0.0692771	0.0631953	0.0624784	0.0663718	0.0604968	0.0540663	0.0608804	0.0602425
24	2012-04-12	0.0178725	0.00509895	0.0213136	0.420334	0.288603	0.181417	0.10458	0.0518126	0.136798	0.213381	0.172233	0.151076	0.131475	0.151236	0.205505	0.192913	0.131639	0.152077	0.141114	0.146609	0.137309	0.0854332	0.0918873	0.116455	0.0916252	0.0873449	0.0823133	0.0586732	0.0672124	0.0862714	0.0865707	0.0610544	0.0586064	0.0538701	0.068492	0.0871216	0.073747	0.0698241	0.0756298	0.0695567	0.0666989	0.064767	0.0693333	0.0588829	0.0513528	0.0500125	0.0507126	0.0490609
25	2012-04-12	0.0168943	0.00521422	0.0256018	0.315789	0.253361	0.171547	0.179153	0.167448	0.183793	0.222625	0.116416	0.0736934	0.0544406	0.020334	0.101738	0.122672	0.0880609	0.0794075	0.0658743	0.0710216	0.0859412	0.0871672	0.0873238	0.0973572	0.103756	0.100974	0.0841383	0.0629212	0.05167	0.0467115	0.0559077	0.0830011	0.0812801	0.0687305	0.0578633	0.0625744	0.0614013	0.0539546	0.0484297	0.0480807	0.0522772	0.0600234	0.0603173	0.0585643	0.0566664	0.0615351	0.0596626	0.0563659
26	2012-04-12	0.0185089	0.00528391	0.0255213	0.316321	0.301311	0.268456	0.259208	0.286807	0.252433	0.173831	0.105262	0.0975655	0.0684688	0.028368	0.0843201	0.106268	0.0968294	0.090495	0.091646	0.11496	0.105705	0.0922165	0.0916596	0.0999149	0.0821684	0.0937507	0.0893945	0.0790136	0.0708479	0.0602156	0.0702242	0.0953139	0.0938771	0.0765535	0.062451	0.0653986	0.0667277	0.0635364	0.0584464	0.0659484	0.0713218	0.074912	0.0757843	0.0700688	0.0649663	0.0687022	0.0721503	0.0653766
27	2012-04-12	0.020527	0.00497344	0.0210874	0.422227	0.294358	0.292604	0.263988	0.197633	0.152328	0.197922	0.16345	0.149558	0.10605	0.0652557	0.143828	0.155689	0.131318	0.140215	0.128363	0.0994078	0.0727223	0.0891382	0.100392	0.10748	0.0878981	0.0957718	0.102031	0.0947367	0.0847423	0.0727904	0.0795601	0.101117	0.0804742	0.0696802	0.0721454	0.0808415	0.0650787	0.0509804	0.0570529	0.0668316	0.0605911	0.0621016	0.0671342	0.0594218	0.0561364	0.0614708	0.059494	0.0552697
28	2012-04-12	0.0137484	0.00410692	0.017824	0.244936	0.163503	0.0922959	0.1151	0.0230912	0.0560665	0.208011	0.142311	0.119247	0.168586	0.0967788	0.130085	0.158306	0.113904	0.0700916	0.0601179	0.0618803	0.0741	0.0965122	0.0864832	0.0758724	0.0740623	0.0754378	0.0901575	0.0853155	0.061196	0.0555513	0.0651493	0.0696143	0.0439912	0.0504374	0.0776797	0.0802971	0.0696527	0.066186	0.0662019	0.0713858	0.0599947	0.0507933	0.0586298	0.0596101	0.0582116	0.0591888	0.0670408	0.0632299
29	2012-04-12	0.0145636	0.0043426	0.019064	0.375475	0.331835	0.225736	0.203539	0.0728257	-0.0143457	0.142634	0.127487	0.068455	0.0652159	0.0776205	0.138932	0.148373	0.114794	0.0792454	0.0638521	0.0708031	0.0926056	0.10752	0.100166	0.0731138	0.0617205	0.0593315	0.0756193	0.0764271	0.0701565	0.0707322	0.0745573	0.0763732	0.0725501	0.072224	0.0827384	0.0886935	0.0717314	0.0670037	0.0692693	0.0643578	0.0486253	0.0423822	0.053164	0.0543772	0.0568717	0.0571181	0.062368	0.0593259
30	2012-04-12	0.0158114	0.00402078	0.0152387	0.263527	0.204463	0.0920063	0.116583	-0.0161384	-0.00440145	0.199856	0.172569	0.159799	0.16017	0.129011	0.14657	0.151245	0.109215	0.100523	0.0939247	0.0778781	0.0864112	0.100105	0.0899696	0.0828073	0.0909586	0.0931644	0.10023	0.0998103	0.0738684	0.068448	0.0718193	0.0668742	0.0673831	0.0642988	0.0723286	0.080164	0.0710974	0.0718488	0.0711077	0.0661969	0.0602806	0.0569218	0.0567518	0.057945	0.0624639	0.0621696	0.0640216	0.0637984
31	2012-04-12	0.0161058	0.00454416	0.0199489	0.288552	0.296904	0.292219	0.270054	0.280541	0.264963	0.232059	0.143395	0.13329	0.16344	0.155546	0.155977	0.142277	0.130846	0.110462	0.127544	0.137357	0.0947788	0.100692	0.104203	0.0963881	0.0808919	0.0674723	0.0840189	0.102483	0.0797218	0.0920396	0.100528	0.092855	0.0811315	0.0648406	0.0624486	0.0774884	0.0717	0.0689705	0.0749866	0.0672403	0.0625619	0.0643266	0.0728551	0.0633458	0.0645338	0.066903	0.0622605	0.0674277
32	2012-04-12	0.0175566	0.00458745	0.0205518	0.333316	0.323261	0.278461	0.256682	0.265222	0.273062	0.275849	0.194701	0.15783	0.171475	0.172509	0.212491	0.215763	0.180392	0.158632	0.149411	0.133273	0.108331	0.113625	0.100915	0.078276	0.0701765	0.0644775	0.0845859	0.100859	0.0933379	0.0948765	0.103582	0.104229	0.0949578	0.0837929	0.0776994	0.0861856	0.07588	0.0736166	0.0873262	0.0786303	0.0677959	0.0668951	0.078134	0.0706033	0.0729878	0.0770441	0.0723917	0.0814245
33	2012-04-12	0.0199083	0.00371002	0.0158418	0.380287	0.334538	0.274848	0.209229	0.286033	0.326092	0.278716	0.240752	0.213494	0.181236	0.150489	0.180687	0.173705	0.156041	0.168533	0.172845	0.161933	0.139829	0.111018	0.105152	0.117666	0.109559	0.0987944	0.0895311	0.0845209	0.0783579	0.102794	0.118777	0.115397	0.101738	0.0909339	0.0889293	0.101332	0.0821784	0.0719329	0.0804395	0.0823895	0.0756875	0.0670913	0.0695158	0.0675219	0.0717253	0.073555	0.0718768	0.0753561
34	2012-04-12	0.0143271	0.00454956	0.0212464	0.256767	0.217547	0.305227	0.270189	0.211313	0.158664	0.176352	0.135629	0.133541	0.134626	0.141927	0.139187	0.117628	0.125768	0.115019	0.0938336	0.0955229	0.129515	0.106166	0.107348	0.099264	0.08506	0.0801268	0.0783969	0.0889304	0.0839842	0.0791669	0.0809075	0.0829185	0.0639951	0.0530121	0.0637712	0.0828167	0.0806055	0.0727551	0.0539675	0.0575077	0.0616064	0.0708346	0.0780383	0.0635038	0.0560926	0.0567371	0.0585104	0.0624817
35	2012-04-12	0.0159803	0.00460234	0.0202503	0.465044	0.345205	0.344517	0.318594	0.319324	0.333848	0.308648	0.217734	0.17896	0.187694	0.201018	0.206449	0.196092	0.178913	0.167782	0.147145	0.15594	0.184948	0.13562	0.149068	0.149578	0.0957611	0.123935	0.136929	0.112127	0.106119	0.109478	0.112489	0.10524	0.0967061	0.0887622	0.0922714	0.113217	0.110846	0.0986393	0.0901508	0.0992735	0.0939122	0.0906155	0.0944809	0.0877135	0.0808436	0.0767516	0.079584	0.0843588
36	2012-04-12	0.0175238	0.00471467	0.0177272	0.570407	0.554648	0.52398	0.480844	0.418859	0.418086	0.484453	0.34113	0.262971	0.250959	0.258443	0.239859	0.220842	0.225424	0.191902	0.175864	0.179595	0.189665	0.176792	0.180626	0.164226	0.129927	0.137444	0.131742	0.121927	0.139191	0.11889	0.108837	0.116535	0.114401	0.0999538	0.100368	0.124156	0.108453	0.0963473	0.0842178	0.0850355	0.0953744	0.0925741	0.0798377	0.0796031	0.0794486	0.0744115	0.069004	0.0833309
37	2012-04-19	0.0135115	0.00449732	0.0163253	0.188594	0.193695	0.203016	0.284014	0.235891	0.15832	0.100834	0.0886092	0.0799952	0.0885902	0.140444	0.142565	0.128512	0.11456	0.121716	0.0962806	0.0796002	0.0750577	0.0821275	0.0841538	0.0618057	0.0557302	0.0757236	0.0905316	0.0963109	0.0812698	0.0550163	0.0489158	0.0654265	0.0697094	0.063277	0.0586353	0.0648618	0.059505	0.0614218	0.0683056	0.0714455	0.0552675	0.0505825	0.0618674	0.0585344	0.0576724	0.0578475	0.0515704	0.047755
38	2012-04-19	0.015745	0.00463245	0.0141753	0.251069	0.238925	0.173537	0.316031	0.261011	0.21338	0.16987	0.108726	0.132712	0.162866	0.123172	0.146137	0.164865	0.142293	0.125025	0.118577	0.0987199	0.0950531	0.0986661	0.0984597	0.0782384	0.0824788	0.0799898	0.0890677	0.106143	0.0841603	0.0715271	0.0784828	0.08299	0.0766817	0.0751743	0.0704737	0.0658198	0.0675453	0.064805	0.0626459	0.0742015	0.0648468	0.057523	0.0548587	0.0577145	0.0611076	0.0626174	0.057821	0.0528921
39	2012-04-19	0.0178154	0.00416328	0.00911759	0.403788	0.355989	0.313173	0.261449	0.26229	0.257849	0.22496	0.183831	0.188206	0.210944	0.207106	0.200904	0.18497	0.146042	0.100695	0.093293	0.113815	0.134979	0.101156	0.0894089	0.0867952	0.0897052	0.0990118	0.0901136	0.0851847	0.0779516	0.0758059	0.0826825	0.0917574	0.0780014	0.0721976	0.0703574	0.066298	0.0737893	0.0739203	0.0665804	0.0765364	0.0664473	0.0594223	0.0708551	0.0727888	0.061227	0.0563365	0.059577	0.0554743
40	2012-04-19	0.014542	0.00489799	0.0178777	0.316601	0.280115	0.0537564	0.163395	0.159976	0.173071	0.264977	0.196375	0.172261	0.182954	0.198656	0.148088	0.11403	0.115598	0.106868	0.108385	0.0955091	0.0618187	0.101662	0.094798	0.0649962	0.0558725	0.0552616	0.0767675	0.0897029	0.079582	0.0726088	0.0682668	0.0695214	0.0744116	0.0676997	0.0570318	0.0532652	0.0601439	0.0654296	0.0654991	0.0446856	0.0529176	0.062895	0.053365	0.0503544	0.0518592	0.0537518	0.0458761	0.0463465
41	2012-04-19	0.0148399	0.00513854	0.0191668	0.121494	0.140644	0.179053	0.149276	0.20416	0.222315	0.176299	0.179602	0.178994	0.111956	0.17699	0.173664	0.160879	0.138865	0.0830314	0.0893536	0.0940611	0.0481656	0.105595	0.11587	0.0853035	0.066093	0.0623038	0.0861741	0.10024	0.0773602	0.082201	0.0866191	0.0844208	0.0808448	0.0735422	0.0679825	0.0656662	0.0800537	0.0779751	0.0667352	0.0593445	0.0582317	0.0619946	0.0660058	0.0658276	0.0584906	0.0565044	0.055171	0.0516827
42	2012-04-19	0.0159909	0.00520841	0.0161461	0.219099	0.0864124	0.122975	0.22142	0.249084	0.235961	0.197489	0.192395	0.204576	0.167657	0.197172	0.192696	0.158837	0.126621	0.0943404	0.10399	0.111354	0.0823829	0.120528	0.105506	0.0821122	0.0957088	0.0788262	0.0759595	0.0854819	0.0814049	0.0832697	0.0816937	0.0815246	0.0851436	0.0740567	0.0580383	0.0520948	0.0736061	0.086349	0.0784982	0.048081	0.0554267	0.0615472	0.0499334	0.0548434	0.0527517	0.0508731	0.0466782	0.0496161
43	2012-04-19	0.013545	0.00401223	0.0175335	0.276872	0.203443	0.0336817	0.229487	0.292981	0.161757	0.107043	0.16954	0.156376	0.119096	0.113126	0.0827189	0.0875742	0.107266	0.117806	0.114999	0.0979724	0.0616876	0.0753519	0.0758858	0.0733532	0.0749837	0.0835182	0.0823572	0.0751191	0.0770986	0.0864455	0.078938	0.0612237	0.0568516	0.067342	0.0713455	0.0567411	0.0641986	0.0711102	0.0653643	0.0578971	0.0671288	0.0768161	0.0673842	0.0543871	0.0555173	0.0571544	0.0576562	0.0546555
44	2012-04-19	0.0158533	0.00461686	0.0195293	0.24848	0.175767	0.174337	0.221875	0.247594	0.206492	0.153658	0.185486	0.168702	0.157305	0.158798	0.105927	0.100735	0.118645	0.113112	0.11728	0.11202	0.0926244	0.123221	0.102435	0.0557585	0.0549138	0.0711765	0.086934	0.0838337	0.0815369	0.0870396	0.0867258	0.0796945	0.0724371	0.0750364	0.0751854	0.0572332	0.0620956	0.0735685	0.0698949	0.0606017	0.0583493	0.063062	0.0620794	0.0559085	0.0621013	0.0634153	0.0584055	0.0595508
45	2012-04-19	0.0158365	0.00467226	0.0223334	0.112101	0.080504	0.24489	0.17487	0.158021	0.189282	0.172723	0.146435	0.151647	0.14431	0.106121	0.103625	0.141639	0.150455	0.0999091	0.106709	0.112095	0.0719921	0.0878634	0.0971669	0.0785812	0.0666702	0.0789863	0.0897166	0.0808336	0.0887237	0.0643836	0.0531661	0.077288	0.0620399	0.0588526	0.060723	0.0506535	0.0478759	0.0441844	0.0447175	0.0549868	0.0501702	0.0442841	0.0518846	0.056501	0.0454985	0.0416904	0.0550655	0.0586092
46	2012-04-19	0.0193674	0.00493133	0.0196267	0.330544	0.275431	0.284406	0.298987	0.315347	0.280287	0.223801	0.221962	0.252957	0.245093	0.202624	0.176616	0.177498	0.180124	0.153253	0.149309	0.140869	0.108039	0.141517	0.144799	0.132949	0.123848	0.10983	0.0831539	0.0803343	0.117984	0.117109	0.0983719	0.0999452	0.0760957	0.0826648	0.0958215	0.0868776	0.0775752	0.0663116	0.0630895	0.0771523	0.0810292	0.0704506	0.0625702	0.0723953	0.0734272	0.0699259	0.0650685	0.0753577
47	2012-04-19	0.0163781	0.00525058	0.022945	0.276924	0.145719	0.195201	0.216053	0.212704	0.182376	0.133728	0.166507	0.163097	0.129813	0.146592	0.115646	0.100202	0.0996078	0.0799462	0.0922173	0.132566	0.138641	0.0812533	0.0646808	0.0861283	0.0807163	0.0730048	0.0618505	0.0480408	0.0546609	0.056777	0.0592719	0.0552408	0.04925	0.0616536	0.0753773	0.0735484	0.0709654	0.0648218	0.0548752	0.0598447	0.0541821	0.0513847	0.0569583	0.0499365	0.0473624	0.0466729	0.0487094	0.0564385
48	2012-04-19	0.0186404	0.00562356	0.0234503	0.336838	0.183021	0.143682	0.28656	0.209848	0.128857	0.1493	0.175935	0.158074	0.153253	0.137534	0.116263	0.146464	0.161251	0.0898589	0.086562	0.114198	0.132897	0.0860361	0.0805252	0.0859591	0.0660676	0.08377	0.0781478	0.059857	0.0669891	0.0809593	0.0812994	0.0579499	0.042858	0.057522	0.0754615	0.0715484	0.058012	0.0585234	0.0599883	0.0664478	0.0565645	0.0512331	0.0588939	0.0591659	0.0624173	0.0583635	0.0518106	0.0562908
49	2012-04-19	0.0203284	0.0056786	0.0210676	0.229442	0.181051	0.19948	0.258996	0.177247	0.13739	0.205101	0.154581	0.121249	0.145375	0.181527	0.143662	0.156426	0.163201	0.113708	0.123233	0.142158	0.127138	0.0972812	0.0832004	0.0914648	0.0774406	0.094301	0.0810601	0.0501739	0.0788471	0.0954333	0.0855643	0.061072	0.0582588	0.0628575	0.0676243	0.0793648	0.0714162	0.0641821	0.0636094	0.0663672	0.0572748	0.0543619	0.0658673	0.0582022	0.0576417	0.0571606	0.0566215	0.0552032
50	2012-04-19	0.0174497	0.00565214	0.0255477	0.193921	0.102151	0.1998	0.261717	0.178632	0.131952	0.112404	0.145592	0.123145	0.0808325	0.0773075	0.115104	0.134247	0.11138	0.0650057	0.0635148	0.0853887	0.0792318	0.050188	0.0665542	0.0890685	0.0759189	0.0930209	0.0764398	0.0442821	0.0511572	0.0616608	0.0643136	0.0508557	0.0470196	0.0497569	0.0600877	0.0640139	0.0572029	0.0548422	0.0502616	0.0619743	0.056065	0.0465543	0.0516537	0.0478931	0.0503366	0.049103	0.0427468	0.0495085
51	2012-04-19	0.0195099	0.00596949	0.0258479	0.145013	0.0694163	0.150575	0.15008	0.175924	0.168487	0.113228	0.131715	0.105373	0.105681	0.140186	0.103636	0.114569	0.116618	0.0421159	0.0660878	0.0908582	0.0846777	0.11104	0.0946391	0.0849606	0.103878	0.0980664	0.067829	0.0624612	0.0721373	0.0636611	0.0568518	0.0571649	0.0473936	0.0584209	0.0671779	0.0562407	0.0617423	0.0619147	0.0498053	0.0616481	0.0610206	0.0579495	0.0640895	0.0578154	0.0575815	0.0560606	0.0511315	0.0512292
52	2012-04-19	0.0204512	0.00559589	0.0232789	0.316679	0.171538	0.133815	0.203294	0.17855	0.125412	0.0879647	0.157286	0.141775	0.0796515	0.13	0.115105	0.129802	0.113361	0.0820694	0.0787703	0.0901317	0.100443	0.0862567	0.0797246	0.0819018	0.061418	0.0650537	0.0603522	0.0653552	0.0648068	0.0753681	0.0699608	0.0541888	0.0625504	0.0632161	0.0627919	0.0675351	0.0642601	0.0634646	0.0667124	0.0633861	0.0643791	0.0629345	0.0622749	0.0552868	0.0567335	0.0549298	0.0529557	0.0574561
53	2012-04-19	0.017876	0.00525001	0.027405	0.0593919	0.0596228	0.173209	0.192262	0.205471	0.1333	0.0809644	0.164587	0.105684	0.0756841	0.0881296	0.050108	0.0536417	0.0995855	0.103659	0.112007	0.105417	0.10335	0.0821891	0.0703035	0.102586	0.128483	0.10004	0.0710944	0.0484887	0.0598712	0.0614116	0.0616254	0.0659463	0.0510763	0.0524414	0.0578014	0.0591468	0.0673465	0.0643378	0.0561522	0.0632791	0.0646239	0.0535675	0.0463169	0.0485418	0.0588235	0.0607566	0.0513444	0.0506987
54	2012-04-19	0.0218484	0.00568272	0.0255154	0.177245	0.129448	0.231545	0.278047	0.182234	0.136982	0.251729	0.327532	0.2032	0.115909	0.105158	0.120123	0.125184	0.136912	0.156458	0.136847	0.108612	0.114291	0.108968	0.0937105	0.0954702	0.10538	0.108679	0.102457	0.0764384	0.0755863	0.067677	0.0716258	0.0856407	0.0599977	0.0569335	0.0700872	0.0714129	0.0655322	0.0613886	0.0655027	0.0717209	0.0658273	0.0564381	0.0642519	0.0662191	0.0697424	0.0666226	0.0584327	0.0572502
55	2012-04-19	0.0166146	0.00492353	0.0243715	0.24929	0.181533	0.0216289	0.230059	0.2596	0.208255	0.166707	0.186476	0.106025	0.0757615	0.09708	0.0718775	0.127329	0.175882	0.129783	0.0837954	0.0796746	0.0616127	0.0445182	0.0601863	0.0872844	0.0625908	0.0585417	0.0662102	0.0749528	0.0538389	0.0531317	0.0789723	0.0790761	0.0824722	0.0695372	0.0553127	0.0622263	0.0575178	0.0543674	0.0621063	0.0679296	0.0605257	0.0509211	0.0573134	0.0528458	0.0463694	0.0454566	0.0486131	0.0484361
56	2012-04-19	0.0197022	0.00518143	0.0208293	0.301675	0.336738	0.278292	0.267825	0.207581	0.177614	0.253211	0.210083	0.149103	0.12327	0.169707	0.111781	0.135551	0.196432	0.162239	0.119146	0.118924	0.134538	0.113013	0.100966	0.106003	0.0874685	0.086067	0.0907008	0.0981476	0.089654	0.0664705	0.0716247	0.0847624	0.0880206	0.0782923	0.0692596	0.0727104	0.0737947	0.0776133	0.0866019	0.0855564	0.0714081	0.0634898	0.0678386	0.0681669	0.062169	0.0563958	0.0503152	0.0510093
57	2012-04-19	0.016231	0.00484006	0.0169402	0.203512	0.261889	0.19942	0.0573149	0.0741922	0.108313	0.0658847	0.130606	0.131739	0.0852625	0.0998895	0.1493	0.160061	0.152128	0.113438	0.0991176	0.082732	0.0812848	0.0953206	0.0935178	0.0853104	0.079739	0.0707667	0.0592505	0.067539	0.0621461	0.067671	0.0632605	0.0600631	0.0552207	0.0634751	0.0626424	0.0500439	0.0517847	0.0542198	0.0593853	0.0570428	0.0422418	0.0351714	0.0507397	0.0610139	0.0566581	0.055249	0.0618298	0.0605461
58	2012-04-19	0.0164196	0.00518197	0.0199506	0.357406	0.342866	0.262469	0.173781	0.207776	0.243717	0.211344	0.215439	0.172251	0.139343	0.114098	0.161866	0.15923	0.133835	0.149624	0.133359	0.103828	0.117372	0.119854	0.11188	0.108303	0.102536	0.0826003	0.0693805	0.0767683	0.0891547	0.0956176	0.0926949	0.0944713	0.0861652	0.0884545	0.0799214	0.0684207	0.0671385	0.070384	0.0785651	0.0849801	0.0633243	0.0497498	0.0679865	0.0716084	0.0711001	0.0724244	0.0754841	0.0715427
59	2012-04-19	0.0181241	0.00516023	0.0171319	0.441561	0.409824	0.328699	0.309494	0.333275	0.292871	0.229349	0.270281	0.271127	0.224304	0.127404	0.185099	0.195779	0.184453	0.169161	0.159649	0.150503	0.148923	0.13635	0.125777	0.12429	0.124802	0.103766	0.0869071	0.0918564	0.10727	0.105737	0.0973456	0.108883	0.103064	0.105486	0.0959135	0.0796765	0.0858226	0.085453	0.0828268	0.0814067	0.0765755	0.0614675	0.0612642	0.0797321	0.0786423	0.0719378	0.07601	0.0745196
60	2012-04-19	0.0147458	0.00461136	0.0157709	0.211632	0.20555	0.214139	0.166223	0.151914	0.181568	0.222406	0.194492	0.170255	0.143251	0.119339	0.147273	0.163992	0.13342	0.125707	0.11275	0.0991856	0.0854402	0.0968915	0.107543	0.0989395	0.0770916	0.0952693	0.0941543	0.0829475	0.088038	0.0865138	0.0803296	0.0746874	0.0645848	0.0680242	0.0839157	0.0932739	0.080776	0.0744897	0.0687301	0.0603088	0.068534	0.0684051	0.0608552	0.0642135	0.0604748	0.0514447	0.0590868	0.0672433
61	2012-04-19	0.0156825	0.00461792	0.0136229	0.273723	0.254179	0.284241	0.264812	0.244679	0.25365	0.25697	0.200248	0.199359	0.226691	0.220069	0.202033	0.188908	0.192703	0.18614	0.155301	0.137923	0.132845	0.12381	0.110136	0.108948	0.110176	0.123414	0.116802	0.118183	0.114512	0.104573	0.0935858	0.0806708	0.0971523	0.0978568	0.0931064	0.101994	0.0920622	0.0859763	0.0767128	0.0730858	0.0832593	0.0877333	0.0771035	0.0729276	0.0754921	0.0730908	0.0696298	0.0744566
62	2012-04-19	0.0172683	0.00467292	0.0107945	0.368523	0.296005	0.306418	0.29599	0.281289	0.316913	0.352643	0.290382	0.265297	0.240514	0.229197	0.25967	0.246058	0.200246	0.216065	0.172968	0.137662	0.161366	0.161858	0.142085	0.13807	0.138062	0.141392	0.133746	0.124665	0.120456	0.121487	0.118911	0.105458	0.111459	0.104375	0.102165	0.105352	0.105405	0.103696	0.0984302	0.0843739	0.0903758	0.0906354	0.0789882	0.08686	0.0906789	0.0843391	0.073975	0.0792968
63	2012-04-19	0.0150783	0.00466934	0.0216658	0.289203	0.251613	0.0725084	0.0767174	0.204753	0.2354	0.194254	0.110975	0.15216	0.16831	0.0995743	0.0743734	0.110791	0.132747	0.112487	0.118097	0.112456	0.0960089	0.110571	0.110645	0.0919438	0.0801345	0.0903806	0.0875411	0.0882788	0.0685431	0.0552962	0.0536436	0.0717634	0.071654	0.0659874	0.0666201	0.0637208	0.0519778	0.0544061	0.056525	0.0548965	0.0587908	0.0525114	0.0454754	0.0647472	0.063742	0.0581733	0.0684833	0.0689431
64	2012-04-19	0.0138637	0.00455854	0.0190091	0.323703	0.252986	0.0473297	0.0840921	0.204121	0.217088	0.148767	0.127777	0.139759	0.15149	0.167608	0.104705	0.132425	0.164072	0.0968826	0.121618	0.134608	0.109675	0.111141	0.0799624	0.0689723	0.0860762	0.0824043	0.081762	0.104502	0.078593	0.0721832	0.0781134	0.0887734	0.0798146	0.0723162	0.0754662	0.0774188	0.0721454	0.0751094	0.0754748	0.072062	0.0697305	0.060105	0.0508058	0.0583735	0.063313	0.0654616	0.0691705	0.0656055
65	2012-04-19	0.0165106	0.00501709	0.0240319	0.352623	0.299374	0.0411175	0.0108779	0.159006	0.210181	0.150772	0.151419	0.184538	0.160391	0.151034	0.080828	0.101135	0.162081	0.0965582	0.0788611	0.0871017	0.0859947	0.104861	0.0909471	0.0787601	0.0819872	0.0841186	0.0766704	0.0803318	0.0994686	0.0884406	0.0768256	0.0907265	0.0896595	0.0811848	0.0793126	0.0730676	0.0609869	0.0585544	0.0470997	0.0607989	0.0613735	0.0578942	0.0622265	0.0704251	0.0643767	0.0552451	0.0590247	0.0590345
66	2012-04-19	0.0183217	0.00530491	0.026949	0.399615	0.273039	0.0487071	0.0736066	0.273107	0.259832	0.144676	0.059014	0.153476	0.19168	0.147951	0.153697	0.166799	0.176519	0.119545	0.106902	0.0905089	0.0727731	0.0967762	0.0711191	0.0560203	0.0819914	0.0735711	0.0702183	0.0960295	0.0928117	0.072716	0.0692676	0.0940747	0.103957	0.0961156	0.0947566	0.0865841	0.0739992	0.075893	0.0688522	0.0665082	0.0694204	0.067625	0.0601766	0.0657373	0.0679887	0.0675477	0.0746997	0.0788152
67	2012-04-19	0.012914	0.00496844	0.0191285	0.21907	0.240255	0.132617	-0.0876201	-0.0372112	0.0625624	0.0564733	0.0404619	0.0974522	0.159388	0.0940214	0.13153	0.11208	0.0885495	0.0844841	0.0579449	0.0407467	0.0500554	0.10454	0.115847	0.0961303	0.0762066	0.0560967	0.0553598	0.0545969	0.0600516	0.0523789	0.0551357	0.0784304	0.068434	0.0496086	0.0488153	0.0599054	0.0585964	0.0456805	0.0469395	0.0631369	0.0605118	0.0480998	0.05336	0.0484348	0.054618	0.0554139	0.0454546	0.0474242
68	2012-04-19	0.0139694	0.00477119	0.0166037	0.176083	0.167443	0.127483	0.134554	0.0597357	0.0591536	0.154311	0.133445	0.116575	0.140648	0.163116	0.147575	0.13298	0.130794	0.125713	0.0702542	0.0195348	0.0572068	0.115566	0.119257	0.0993795	0.0958742	0.0612246	0.0664088	0.0705675	0.0515931	0.0670088	0.0727664	0.072491	0.0754208	0.0631338	0.053672	0.063044	0.0678924	0.0554977	0.0507587	0.0633569	0.0627381	0.0581193	0.0656997	0.0525751	0.0553757	0.0591126	0.0576746	0.0591343
69	2012-04-19	0.0167696	0.00441457	0.0124049	0.268729	0.27502	0.296772	0.26131	0.137131	0.0880631	0.153062	0.183385	0.200555	0.167332	0.0742454	0.149125	0.154598	0.112777	0.105019	0.0448275	0.0135701	0.0500086	0.0906537	0.1072	0.108113	0.0940934	0.0768039	0.0780179	0.0836931	0.0770703	0.076019	0.07534	0.0755063	0.0773183	0.0566183	0.0477063	0.0582551	0.0559824	0.0513788	0.0551475	0.0626325	0.066286	0.0609071	0.0623815	0.0618508	0.064964	0.0606149	0.0496832	0.0535166
70	2012-04-19	0.0132211	0.00439648	0.0156954	0.285546	0.121892	0.0996651	0.198386	0.304611	0.25103	0.0830987	0.115617	0.115664	0.0945276	0.113254	0.0907017	0.131075	0.168809	0.0809713	0.0557206	0.0772292	0.114296	0.0975247	0.0802711	0.0795234	0.0566155	0.0674995	0.0666648	0.0617111	0.0759528	0.0769905	0.0691124	0.0649409	0.047373	0.0556225	0.0685189	0.0553773	0.0524225	0.0552912	0.0578994	0.0609588	0.0476496	0.0420238	0.0597213	0.0485211	0.0481046	0.0480009	0.0436295	0.052932
71	2012-04-19	0.0138987	0.0043736	0.01557	0.159884	-0.0345136	-0.00741196	0.157705	0.204209	0.185696	0.107559	0.113614	0.103373	0.106368	0.162892	0.122958	0.122457	0.142639	0.0979338	0.0914441	0.104245	0.10878	0.0768888	0.0745326	0.0965749	0.0766765	0.0658926	0.0707109	0.0768601	0.0705294	0.0733264	0.0735582	0.0650923	0.0576789	0.0578293	0.0648855	0.0724648	0.0638599	0.0609886	0.0629267	0.0546067	0.0501176	0.0485137	0.0616286	0.0556724	0.0503691	0.0478473	0.0494816	0.0521596
72	2012-04-19	0.0156889	0.00384741	0.010388	0.192015	0.168783	0.260212	0.322467	0.239011	0.117029	0.0655734	0.108306	0.182412	0.261859	0.216809	0.116569	0.118096	0.157886	0.114313	0.0932561	0.0980156	0.125135	0.0955991	0.0899215	0.0997856	0.0790849	0.0803698	0.0728135	0.0607141	0.0681625	0.0687451	0.0597207	0.0594051	0.0665727	0.0652271	0.0661968	0.0708009	0.071273	0.0628755	0.0558955	0.0660361	0.0643399	0.0592861	0.0616138	0.057476	0.0558761	0.0526447	0.0504885	0.0573827
73	2012-04-19	0.0154792	0.00437195	0.0195863	0.00813839	0.104036	0.352806	0.149202	0.168998	0.210771	0.106362	0.162085	0.14179	0.131772	0.163587	0.11257	0.079743	0.10786	0.110247	0.0793177	0.0407946	0.0432941	0.0779995	0.0680295	0.0518623	0.0886971	0.0760359	0.0627657	0.072699	0.0469184	0.0453179	0.0599366	0.0809206	0.0638881	0.0592503	0.062509	0.0570474	0.0528032	0.0539662	0.0569259	0.0457541	0.0559356	0.0632586	0.0547395	0.0521087	0.0558603	0.0583094	0.0509508	0.0534841
74	2012-04-19	0.0180214	0.00362238	0.0127146	0.034864	-0.0551476	0.242496	0.176879	0.166961	0.201224	0.12315	0.179142	0.179997	0.169348	0.148832	0.120739	0.0724044	0.0743123	0.0835915	0.0850682	0.077403	0.0864384	0.103395	0.0806292	0.054227	0.0828847	0.0800179	0.0801798	0.0969758	0.0567645	0.0337459	0.0358564	0.0586675	0.0689268	0.0716434	0.0686383	0.0559994	0.0544313	0.0547714	0.0541796	0.0553376	0.0556501	0.0561172	0.0658824	0.0654845	0.0645083	0.0603802	0.045205	0.0485994
75	2012-04-19	0.0134866	0.00435249	0.020065	0.410752	0.223458	-0.0857368	0.185185	0.193061	0.174254	0.149618	0.0812169	0.147133	0.188509	0.127192	0.0641759	0.110908	0.135231	0.110282	0.100292	0.0857895	0.063509	0.0876155	0.0846008	0.0885801	0.102935	0.0789191	0.0508604	0.067587	0.0773172	0.0779433	0.0651034	0.0650902	0.0797548	0.0796096	0.0711689	0.0704925	0.0673458	0.0574732	0.048936	0.0602765	0.0642882	0.0595422	0.0482568	0.0625976	0.0623556	0.0558156	0.0626118	0.065707
76	2012-04-19	0.0165054	0.00411286	0.0163692	0.329846	0.281988	0.135884	0.21062	0.162582	0.161123	0.193452	0.144106	0.150317	0.152355	0.131585	0.13178	0.142068	0.136948	0.141904	0.128591	0.104317	0.105807	0.124199	0.127373	0.123853	0.107495	0.108276	0.0931822	0.0844994	0.0877318	0.0699274	0.0714033	0.0927828	0.070626	0.064168	0.0706135	0.0769818	0.0786696	0.0739996	0.0563178	0.0579442	0.0614263	0.0618747	0.0575741	0.0741173	0.075283	0.0645656	0.0651149	0.0723852
77	2012-04-19	0.0123538	0.00506961	0.0161214	0.311415	0.25489	0.195225	0.19711	0.103576	0.0706553	0.221572	0.127576	0.142514	0.167651	0.105407	0.123931	0.115702	0.0952232	0.0901794	0.0707267	0.0497907	0.0717611	0.102117	0.104775	0.101407	0.104331	0.0951255	0.0870161	0.0782336	0.065859	0.0815676	0.0842387	0.0671592	0.0751023	0.0563258	0.0433812	0.0717802	0.0679084	0.0614413	0.0669694	0.0564755	0.0624719	0.0624291	0.0616827	0.0542539	0.0589013	0.0621925	0.0575265	0.058657
78	2012-04-19	0.0153533	0.00545551	0.015821	0.280066	0.199358	0.191622	0.152092	0.191809	0.279064	0.340979	0.155179	0.158387	0.185871	0.113738	0.144956	0.119512	0.087889	0.080609	0.0618137	0.0437493	0.0359836	0.0807658	0.101769	0.0875793	0.0832548	0.0631899	0.0617094	0.0651909	0.0749298	0.0865706	0.0915403	0.0783887	0.0615511	0.0469303	0.0590024	0.0824365	0.0627551	0.050212	0.0670407	0.0705303	0.0687279	0.0600701	0.0565096	0.0555172	0.0588886	0.0563664	0.0538198	0.0579719
79	2012-04-19	0.0177927	0.00563175	0.0148115	0.143333	0.12955	0.211862	0.167365	0.104363	0.103646	0.148765	0.128846	0.140696	0.145857	0.13649	0.172879	0.157446	0.134866	0.0746988	0.0469345	0.0621264	0.0777632	0.112616	0.10293	0.0757628	0.0829965	0.0633786	0.0580399	0.0680062	0.0678541	0.0745246	0.0811912	0.0873993	0.080047	0.0622011	0.0603649	0.0830712	0.0715967	0.0538754	0.0524555	0.0599209	0.0701663	0.0627635	0.0564057	0.0522814	0.0549001	0.0559111	0.0563377	0.0573837
80	2012-04-19	0.0122931	0.00514854	0.0179684	0.0673711	0.133875	0.174729	0.116102	0.0544336	0.0348048	0.0965482	0.163793	0.176217	0.15029	0.124202	0.169836	0.173035	0.119756	0.0810128	0.063467	0.0719128	0.104756	0.129584	0.124749	0.115309	0.114074	0.0724289	0.0641514	0.0765798	0.0777685	0.0810089	0.0797772	0.0742242	0.0796146	0.0696694	0.065922	0.0809234	0.0577204	0.0460161	0.0524793	0.0572204	0.0637285	0.0586152	0.0577645	0.0555185	0.0616817	0.0624629	0.0552003	0.0550153
81	2012-04-19	0.0144065	0.00554419	0.0171315	0.195463	0.129029	0.109854	0.148943	0.104452	0.0559617	0.162797	0.136714	0.15589	0.170451	0.134597	0.192654	0.188716	0.145381	0.0723147	0.0728127	0.109454	0.120759	0.128663	0.132247	0.113312	0.106481	0.0934987	0.0730173	0.0501723	0.0474265	0.0727132	0.0929597	0.100549	0.0802022	0.0587611	0.0605965	0.0793768	0.0708346	0.0569773	0.0560391	0.0576317	0.067331	0.0686259	0.061245	0.059039	0.066207	0.0658225	0.0606956	0.0641655
82	2012-04-19	0.0165407	0.00568092	0.0157929	0.233482	0.239269	0.213059	0.222016	0.178289	0.118958	0.126831	0.14876	0.161469	0.161164	0.130536	0.141059	0.152249	0.138768	0.128121	0.0702955	0.0212783	0.0566468	0.125795	0.130094	0.119341	0.119231	0.0898367	0.0833659	0.082778	0.0702942	0.0672721	0.0709314	0.0799847	0.070736	0.0535048	0.0532625	0.067728	0.0513597	0.045821	0.055275	0.0621825	0.0646775	0.0573262	0.0544053	0.0584881	0.0595773	0.0569174	0.0546932	0.0580319
83	2012-04-19	0.0136008	0.00459152	0.0182743	0.142836	0.18549	0.290795	0.215946	0.0887624	0.04919	0.114592	0.0851542	0.11812	0.147939	0.161271	0.177363	0.155217	0.12128	0.117354	0.0977891	0.102024	0.100451	0.093625	0.101818	0.101519	0.0963421	0.0852721	0.0674729	0.0702789	0.0801516	0.0746104	0.0575117	0.0555937	0.0654724	0.0674832	0.0719214	0.0774689	0.0757218	0.06553	0.0684539	0.0657935	0.061394	0.0621978	0.0678878	0.0641316	0.0568006	0.0510122	0.0469754	0.0582117
84	2012-04-19	0.0182368	0.00532085	0.0203256	0.444724	0.460265	0.355297	0.25466	0.276905	0.301005	0.215006	0.14985	0.161855	0.223334	0.244754	0.206657	0.168221	0.154761	0.149362	0.114208	0.112294	0.126908	0.120425	0.111819	0.106192	0.124049	0.108783	0.0882536	0.101122	0.11081	0.110892	0.0927627	0.0750287	0.0887917	0.0888556	0.0796371	0.0712178	0.0784442	0.0785148	0.0794461	0.0789105	0.0786838	0.0813675	0.0877016	0.0809829	0.0738449	0.0723249	0.0699924	0.0694567
85	2012-04-19	0.0147868	0.00480179	0.0225204	0.13052	0.086147	0.115348	0.246138	0.21206	0.165428	0.166778	0.139922	0.152871	0.171782	0.153875	0.122061	0.122293	0.118184	0.0641109	0.0887716	0.0984201	0.0835845	0.0888471	0.0828643	0.0738634	0.0767192	0.0847088	0.0919696	0.096342	0.0708329	0.0542674	0.0594025	0.0561139	0.0457923	0.0531227	0.0531201	0.0423124	0.0503591	0.0601451	0.0606352	0.0613415	0.0613045	0.0579493	0.0539245	0.0558041	0.051394	0.0552444	0.0622742	0.0590124
86	2012-04-19	0.0201443	0.00552087	0.0256168	0.339354	0.247999	0.10119	0.15697	0.219878	0.238789	0.214407	0.195125	0.200194	0.208481	0.198471	0.170487	0.137747	0.126329	0.156447	0.171084	0.142102	0.1194	0.123297	0.113165	0.103111	0.0906421	0.0916247	0.0924541	0.104501	0.0926356	0.0768434	0.0778177	0.0687575	0.0669435	0.0679651	0.0628243	0.0625148	0.0747049	0.0804658	0.0721041	0.0690686	0.0709613	0.0735769	0.0678953	0.0726502	0.0764188	0.0770692	0.0682825	0.0658807
87	2012-04-19	0.0130422	0.00473885	0.0168229	0.203945	0.162101	0.276502	0.25457	0.21356	0.202719	0.219106	0.193092	0.181348	0.170951	0.132168	0.159164	0.179591	0.167449	0.152237	0.124551	0.117515	0.123412	0.129184	0.122211	0.112045	0.0985062	0.104341	0.0924135	0.0769617	0.0966888	0.0983552	0.0999855	0.106364	0.090061	0.0807047	0.0828576	0.0838223	0.0779872	0.0744851	0.0709795	0.0747488	0.0708644	0.0726004	0.0817895	0.065961	0.0625735	0.070664	0.0714974	0.0649667
88	2012-04-19	0.0137693	0.00484735	0.016481	0.42316	0.408464	0.393884	0.357535	0.352346	0.319913	0.255606	0.314772	0.286142	0.233501	0.239736	0.259669	0.231605	0.194554	0.20615	0.198149	0.183062	0.177412	0.19189	0.179643	0.156535	0.165421	0.161515	0.15108	0.138066	0.128616	0.130068	0.134643	0.137809	0.12081	0.112916	0.113924	0.104419	0.100856	0.0966778	0.099283	0.105094	0.103991	0.105147	0.107337	0.100541	0.0893977	0.0854713	0.0948691	0.0905015
89	2012-04-19	0.0156221	0.00488263	0.0130366	0.565128	0.573421	0.515023	0.485888	0.432278	0.402057	0.413827	0.426842	0.386016	0.33286	0.298559	0.303064	0.277588	0.244049	0.239734	0.2465	0.238813	0.219751	0.215557	0.211821	0.196676	0.187051	0.184191	0.177219	0.16862	0.167599	0.165795	0.163953	0.154987	0.15327	0.152481	0.14576	0.132191	0.126237	0.122325	0.118867	0.118214	0.111767	0.109122	0.11475	0.105692	0.0945957	0.0971571	0.103679	0.103893
90	2012-04-19	0.013031	0.00483065	0.0165208	0.339333	0.244681	0.155126	0.113689	0.0729735	0.0949212	0.166365	0.197173	0.133979	0.0683742	0.0634217	0.080334	0.0932326	0.10393	0.114832	0.103254	0.090516	0.0925092	0.0849188	0.0893011	0.0959994	0.0925331	0.0940195	0.0905964	0.0972948	0.0933815	0.0711443	0.0639932	0.0813747	0.0604219	0.0565699	0.0694298	0.0661733	0.0731519	0.0675481	0.0636377	0.0614959	0.0564455	0.0448221	0.0389783	0.0501919	0.0463174	0.0446727	0.0505756	0.0574313
91	2012-04-19	0.0137013	0.00477739	0.0166731	0.326989	0.330958	0.251712	0.167677	0.219041	0.266184	0.208109	0.181395	0.135441	0.131568	0.183776	0.141339	0.114369	0.128675	0.152751	0.171382	0.173958	0.154033	0.0986007	0.0971587	0.111321	0.123028	0.115574	0.111366	0.123639	0.103094	0.0993086	0.0956817	0.0902038	0.080093	0.0765017	0.08058	0.0834611	0.0859395	0.0830277	0.0727598	0.0627588	0.0607423	0.0602786	0.0648493	0.0727565	0.0670678	0.0622453	0.066289	0.0726527
92	2012-04-19	0.0156427	0.00466078	0.0137493	0.460914	0.411722	0.320847	0.349303	0.264559	0.197377	0.236885	0.260336	0.215697	0.175326	0.170861	0.159556	0.204408	0.227511	0.206562	0.187494	0.181984	0.184805	0.101793	0.0975618	0.130809	0.138996	0.134028	0.122941	0.137915	0.114878	0.0978921	0.0955521	0.110613	0.0962032	0.0913733	0.0989621	0.0907741	0.0924071	0.0892097	0.0866232	0.0857865	0.0787694	0.0670063	0.0721681	0.0794007	0.0733382	0.0742051	0.0870011	0.08819
93	2012-04-19	0.0129193	0.00404813	0.0166378	0.362645	0.302387	0.264699	0.299179	0.256577	0.231266	0.217257	0.216854	0.193559	0.175533	0.18331	0.174764	0.171549	0.179856	0.172743	0.165809	0.143041	0.114792	0.136804	0.132773	0.110506	0.111386	0.108441	0.109393	0.106919	0.0960958	0.0842621	0.0960873	0.10891	0.0843101	0.0723425	0.084083	0.0902864	0.089668	0.0889919	0.0857829	0.0830661	0.0808324	0.0813933	0.0785455	0.0809372	0.0799018	0.0741567	0.067331	0.0657162
94	2012-04-19	0.0163207	0.00441259	0.0157088	0.562608	0.465084	0.410763	0.385468	0.33471	0.307252	0.312729	0.312565	0.308291	0.283892	0.261123	0.276645	0.280456	0.247984	0.206499	0.205647	0.200607	0.162908	0.186401	0.175305	0.151185	0.159336	0.159931	0.156229	0.148581	0.145748	0.13543	0.148096	0.164343	0.118419	0.104436	0.122266	0.12574	0.123422	0.122755	0.116958	0.107895	0.0993079	0.100467	0.102135	0.10373	0.0965123	0.088304	0.0903431	0.0927642
95	2012-04-19	0.0114492	0.00457251	0.0196618	0.217931	0.21356	0.341678	0.285824	0.322145	0.279508	0.145908	0.145518	0.147877	0.15377	0.149182	0.163786	0.167365	0.149796	0.153196	0.164205	0.147293	0.0898727	0.0980519	0.0876831	0.0830092	0.107563	0.0907763	0.0917421	0.10019	0.0921563	0.0976798	0.0880875	0.0667748	0.0603585	0.0754657	0.087198	0.0720812	0.0830166	0.0825221	0.0605235	0.0580687	0.062826	0.0680599	0.0656261	0.0636914	0.0617409	0.0591859	0.0594116	0.0647674
96	2012-04-19	0.0171972	0.0050314	0.0194715	0.200743	0.236151	0.31863	0.285448	0.353868	0.368946	0.266078	0.235191	0.228239	0.218683	0.179359	0.145089	0.123808	0.116129	0.12555	0.161189	0.161299	0.116298	0.115073	0.0936174	0.0787398	0.0937104	0.113998	0.110842	0.0864834	0.0969392	0.105711	0.100259	0.0784472	0.0728421	0.0900344	0.101603	0.0834049	0.0855014	0.0913269	0.0842723	0.0690705	0.0704835	0.0759676	0.0671197	0.0582979	0.0625007	0.0700764	0.0746933	0.0735219
97	2012-04-25	0.0137504	0.00551712	0.019641	0.223357	0.313716	0.326796	0.281265	0.242379	0.259801	0.234512	0.191798	0.189668	0.179292	0.14886	0.172803	0.160658	0.113721	0.144764	0.136415	0.116231	0.0976198	0.0825284	0.0971044	0.110742	0.116604	0.0965182	0.0989591	0.110102	0.0931952	0.088507	0.0893481	0.0964096	0.0913474	0.0809145	0.0745327	0.0879337	0.0872144	0.0771324	0.0719956	0.075187	0.0711618	0.069143	0.0737565	0.0773505	0.0719394	0.0637531	0.0621691	0.0698313
98	2012-04-25	0.0147115	0.00542288	0.0174074	0.335168	0.387786	0.359616	0.312717	0.264798	0.263178	0.231754	0.21991	0.231456	0.212427	0.149009	0.154446	0.158239	0.143088	0.152398	0.150301	0.138837	0.113063	0.110102	0.132588	0.144449	0.14453	0.126607	0.115895	0.120733	0.109636	0.0944284	0.0914645	0.101581	0.0952742	0.0863777	0.0886158	0.0939694	0.0960254	0.08689	0.0720471	0.0780267	0.0774287	0.0723502	0.0754193	0.076217	0.0777308	0.0757241	0.0755074	0.076123
99	2012-04-25	0.0161194	0.00518216	0.0142509	0.324608	0.294031	0.299012	0.323967	0.319901	0.352682	0.322113	0.276975	0.259992	0.219233	0.155634	0.167766	0.187655	0.175102	0.18837	0.178613	0.154233	0.133591	0.116459	0.12552	0.136185	0.121445	0.110315	0.102539	0.109943	0.121261	0.106408	0.104533	0.12248	0.115286	0.0992813	0.0957095	0.108162	0.106598	0.0976169	0.0863989	0.0845177	0.0850111	0.0863429	0.0841829	0.0849733	0.0808611	0.0729029	0.0706525	0.0790458
100	2012-04-25	0.0132579	0.00556439	0.0156359	0.556362	0.466551	0.356429	0.358797	0.3223	0.305322	0.324404	0.322127	0.286252	0.213487	0.214881	0.217304	0.231965	0.200801	0.173562	0.17526	0.179538	0.163723	0.167894	0.143222	0.12068	0.13644	0.134273	0.0997128	0.0886223	0.114888	0.103658	0.0939044	0.100807	0.0944218	0.0834258	0.0863307	0.0988511	0.0903376	0.0778452	0.0730574	0.0848446	0.0848762	0.0812441	0.0770207	0.0760658	0.0637723	0.0578159	0.0730447	0.0813431
101	2012-04-25	0.0135431	0.00564496	0.0190235	0.769154	0.601221	0.577014	0.574664	0.558988	0.544676	0.526609	0.436176	0.427776	0.377573	0.275602	0.294647	0.309579	0.255723	0.261452	0.247479	0.224194	0.234787	0.198106	0.181459	0.175931	0.188313	0.190909	0.156266	0.128419	0.144642	0.14003	0.135252	0.133228	0.118841	0.11964	0.12607	0.115955	0.109177	0.0968216	0.0869095	0.097435	0.0967238	0.0986416	0.097556	0.0905992	0.0824019	0.0804218	0.0810802	0.0892025
102	2012-04-25	0.0146353	0.00518467	0.0151392	0.948434	0.697873	0.597784	0.640008	0.672243	0.649156	0.630053	0.516387	0.503191	0.470141	0.303005	0.329932	0.357415	0.28108	0.258792	0.243925	0.225646	0.24909	0.230256	0.211886	0.193713	0.189695	0.208751	0.174855	0.136336	0.158292	0.15076	0.142333	0.157255	0.155365	0.132168	0.12966	0.139047	0.130788	0.111756	0.096581	0.108977	0.104343	0.101007	0.103216	0.0963126	0.0833683	0.0837042	0.0962169	0.103566
103	2012-04-25	0.0137765	0.00542381	0.0195799	0.313396	0.304353	0.297446	0.266612	0.214694	0.195197	0.220344	0.200704	0.187831	0.182336	0.164101	0.156218	0.128707	0.122059	0.141302	0.132991	0.129632	0.130664	0.135342	0.123328	0.0924438	0.0922523	0.0936801	0.0952936	0.108341	0.103427	0.100671	0.104156	0.099394	0.0851289	0.0720983	0.0707906	0.0909353	0.0899465	0.0863046	0.0804276	0.0742149	0.0786894	0.0792306	0.077324	0.0707349	0.0685363	0.0695046	0.0641043	0.0613366
104	2012-04-25	0.0158733	0.00601617	0.0229216	0.421051	0.349756	0.300535	0.316948	0.270303	0.194707	0.199571	0.217834	0.202203	0.196517	0.194348	0.170451	0.145428	0.157655	0.170955	0.151524	0.123297	0.119848	0.150945	0.142094	0.100682	0.0956021	0.106892	0.0942572	0.0904608	0.107763	0.112513	0.108755	0.0964724	0.0923687	0.0881362	0.085298	0.0873882	0.0885687	0.0856721	0.0788048	0.0762211	0.072464	0.0703029	0.0699899	0.0647793	0.0689556	0.0716497	0.0625855	0.068282
105	2012-04-25	0.0179806	0.00612798	0.0199159	0.399202	0.349725	0.39904	0.376156	0.321767	0.25803	0.242101	0.275447	0.224619	0.171825	0.201941	0.181251	0.151002	0.157286	0.17104	0.164351	0.154116	0.141562	0.153077	0.148968	0.115203	0.120016	0.120989	0.106454	0.103934	0.101648	0.107575	0.107344	0.0993914	0.089265	0.0828908	0.086969	0.0879729	0.105746	0.107041	0.0806343	0.0807276	0.0822144	0.0837603	0.0844761	0.0671912	0.0733453	0.0803689	0.0675197	0.0742393
106	2012-04-25	0.0142533	0.00496111	0.016322	0.315452	0.323812	0.210629	0.206829	0.132804	0.113392	0.172132	0.162082	0.0747717	0.0600552	0.123958	0.115412	0.0665921	0.0959561	0.142818	0.113349	0.103472	0.111003	0.092707	0.0759531	0.0580332	0.0887557	0.0863734	0.073907	0.0863138	0.101433	0.0982741	0.091096	0.0671701	0.057466	0.0652055	0.069981	0.0598991	0.0641869	0.0644763	0.0566861	0.0571675	0.0578102	0.0534763	0.0507277	0.056274	0.0537784	0.0492202	0.0487852	0.0531845
107	2012-04-25	0.0166056	0.00540542	0.0198919	0.234766	0.288726	0.291951	0.282451	0.238687	0.194577	0.186742	0.239031	0.173998	0.110461	0.124033	0.141166	0.116861	0.095125	0.141958	0.148239	0.143594	0.133178	0.107275	0.0677456	0.0327373	0.0765056	0.101423	0.0844716	0.072053	0.0954712	0.0946506	0.0834247	0.070776	0.0699826	0.0667753	0.0636848	0.070454	0.0811021	0.0746422	0.0593649	0.0650473	0.0585575	0.0507456	0.0547631	0.0656308	0.0682045	0.0624967	0.0502544	0.0516074
108	2012-04-25	0.0187711	0.00564188	0.0168692	0.197276	0.208114	0.243131	0.273193	0.265233	0.21832	0.16613	0.21447	0.17184	0.133935	0.184283	0.200155	0.138168	0.135755	0.150876	0.0956613	0.0748995	0.118478	0.112667	0.10575	0.0921044	0.125887	0.104926	0.0768611	0.0829642	0.110362	0.104204	0.0941552	0.0942159	0.0793765	0.0658071	0.063381	0.0807864	0.0802188	0.079256	0.0755981	0.0741355	0.0621519	0.0540231	0.0545744	0.058057	0.0636239	0.0616553	0.0516587	0.0543593
109	2012-04-25	0.0141121	0.00572828	0.0208509	0.283253	0.184638	0.116332	0.127018	0.175565	0.1872	0.1331	0.215187	0.195734	0.158399	0.156266	0.0854074	0.0859692	0.121377	0.129475	0.102149	0.0901466	0.0924495	0.062399	0.0629101	0.0687146	0.0861303	0.077173	0.0599842	0.0524029	0.0484196	0.0536227	0.0641725	0.0584104	0.050672	0.0509174	0.0513973	0.043306	0.0624258	0.0664111	0.0531454	0.0595653	0.0639165	0.0652213	0.0560909	0.0584247	0.0579282	0.0628768	0.0686535	0.0640039
110	2012-04-25	0.0147809	0.00562308	0.0212552	0.215933	0.179897	0.18646	0.213102	0.213706	0.219208	0.1942	0.203764	0.16656	0.147371	0.13398	0.0746136	0.0725103	0.103988	0.109591	0.0751999	0.0750257	0.0991825	0.103235	0.0864143	0.0776776	0.0914132	0.0742286	0.0760638	0.0908507	0.0760828	0.0691425	0.0659571	0.0549206	0.0603315	0.0595165	0.0549416	0.0601	0.0696054	0.0668015	0.0531241	0.0571639	0.056268	0.0548449	0.0541539	0.0576191	0.0619393	0.0638541	0.0654845	0.0583534
111	2012-04-25	0.0164113	0.00552403	0.0185607	0.298361	0.19556	0.183316	0.172022	0.210824	0.200242	0.141861	0.205145	0.222929	0.183511	0.11658	0.0599826	0.114135	0.154364	0.147309	0.114728	0.108486	0.105765	0.105385	0.105061	0.0803729	0.0840787	0.0843342	0.0859859	0.0793064	0.0718448	0.0734106	0.0704129	0.0695079	0.0681531	0.0609196	0.0488473	0.0465132	0.0770144	0.0765199	0.0511549	0.063818	0.0704475	0.0695456	0.0601906	0.0661544	0.0711507	0.072212	0.0739146	0.0667635
112	2012-04-25	0.0136336	0.00528051	0.0164224	0.169982	0.166999	0.140433	0.162826	0.143609	0.15376	0.1763	0.135591	0.170048	0.199384	0.167976	0.136798	0.120751	0.0984995	0.0682715	0.0893065	0.109883	0.11426	0.0923089	0.0692555	0.0663668	0.0836552	0.0737208	0.0637642	0.0409808	0.0600989	0.0614985	0.0538447	0.0603574	0.0598215	0.0547929	0.0521098	0.0518644	0.043571	0.0500927	0.0635609	0.0657905	0.052501	0.0427727	0.0569856	0.0584537	0.0615175	0.0581906	0.0543669	0.055053
113	2012-04-25	0.0141563	0.0054721	0.0183863	0.200177	0.186694	0.245326	0.314898	0.208738	0.178923	0.171631	0.15448	0.185431	0.196765	0.158327	0.149346	0.136256	0.0906361	0.0730729	0.0961237	0.0953443	0.0871236	0.0960722	0.0880761	0.0746711	0.081836	0.0631094	0.0583662	0.0744957	0.078479	0.0747029	0.0630785	0.0572733	0.0577703	0.0623915	0.0643604	0.0537854	0.0450133	0.0501832	0.0567281	0.0637575	0.0509899	0.0424877	0.0532493	0.0563172	0.054518	0.0536114	0.0633082	0.0551006
114	2012-04-25	0.015673	0.00520176	0.0160734	0.365801	0.287967	0.267773	0.383008	0.279601	0.217121	0.217758	0.232083	0.283729	0.243079	0.188027	0.179251	0.17793	0.125714	0.117553	0.116882	0.113128	0.125181	0.117168	0.0973591	0.0921923	0.106304	0.102342	0.096029	0.0908418	0.0937785	0.102911	0.0864037	0.0845096	0.0886763	0.084184	0.0778833	0.066776	0.0586034	0.0737089	0.0810727	0.0746994	0.0660002	0.0643425	0.0758552	0.0738737	0.0729673	0.0682795	0.0623932	0.0685083
115	2012-04-25	0.0111855	0.00482897	0.0164668	0.418231	0.373707	0.344973	0.26038	0.244688	0.269093	0.211802	0.24338	0.256763	0.244572	0.192274	0.206592	0.224522	0.206671	0.178006	0.173678	0.163005	0.143419	0.149248	0.160958	0.155432	0.116318	0.140527	0.13212	0.10314	0.119695	0.124578	0.116201	0.108848	0.101039	0.1047	0.105164	0.0999021	0.105963	0.102665	0.0943638	0.0926381	0.0873684	0.0830765	0.0835127	0.0849784	0.0848076	0.084121	0.0874006	0.0891164
116	2012-04-25	0.0122534	0.0052763	0.0185198	0.546259	0.458572	0.416476	0.36454	0.355474	0.327211	0.275956	0.318638	0.320531	0.288658	0.256448	0.256387	0.244872	0.222054	0.22994	0.214752	0.192809	0.180469	0.18999	0.173175	0.156291	0.153678	0.157719	0.159958	0.155863	0.141323	0.137281	0.13477	0.123361	0.115331	0.114775	0.116206	0.117262	0.120106	0.110262	0.103632	0.100016	0.0955265	0.0973902	0.100897	0.100738	0.0980365	0.092023	0.0918122	0.0943502
117	2012-04-25	0.0135401	0.00484708	0.0151229	0.597875	0.511095	0.451062	0.409233	0.401366	0.384925	0.348424	0.367154	0.345491	0.30225	0.276885	0.259167	0.267415	0.261477	0.226647	0.227835	0.2314	0.194347	0.209667	0.200385	0.175817	0.153539	0.175058	0.17855	0.159534	0.15639	0.160885	0.157552	0.133244	0.139801	0.13713	0.127945	0.132281	0.13138	0.124356	0.12233	0.113219	0.110632	0.114551	0.112998	0.111053	0.111363	0.108625	0.106261	0.101855
118	2012-04-25	0.0121328	0.00480268	0.0163291	0.315929	0.229927	0.0398351	0.145225	0.148437	0.0891119	0.184231	0.131008	0.122229	0.129647	0.0540494	0.0552927	0.0801914	0.0984341	0.0852717	0.080382	0.0789886	0.106754	0.0921873	0.0681472	0.0531475	0.0513534	0.0376218	0.0398674	0.0427069	0.0603566	0.0524751	0.0400256	0.0538047	0.056883	0.0635745	0.0571429	0.0285453	0.0491073	0.0568118	0.0492731	0.0363916	0.0382082	0.0414567	0.0460427	0.0504077	0.0437536	0.0400821	0.0486659	0.0466893
119	2012-04-25	0.0139445	0.00482762	0.016607	0.311195	0.147342	0.053162	0.284984	0.186885	0.0772521	0.212498	0.174215	0.142053	0.139141	0.106937	0.137384	0.130512	0.118756	0.124246	0.142034	0.117646	0.0853993	0.0882058	0.0837316	0.0647428	0.0649177	0.0560674	0.0569378	0.0719834	0.076785	0.073717	0.0690431	0.0717123	0.0717567	0.0571617	0.0409096	0.0392011	0.0526888	0.0468237	0.036691	0.0420117	0.0506497	0.0489308	0.0479576	0.054778	0.0506821	0.0453987	0.0490792	0.0520901
120	2012-04-25	0.0153368	0.00469874	0.0135794	0.340292	0.297396	0.248286	0.262402	0.24609	0.175837	0.197681	0.165358	0.168414	0.15512	0.0852681	0.139836	0.142496	0.117035	0.101954	0.112311	0.1003	0.0783005	0.0828661	0.0721009	0.054524	0.0603226	0.0662348	0.071861	0.0764098	0.0793885	0.0610578	0.054884	0.0716254	0.0654151	0.0697997	0.0626178	0.033177	0.0520322	0.0619205	0.0552444	0.0499093	0.0566565	0.0491383	0.0460697	0.0554938	0.0532372	0.0488128	0.0521451	0.0519461
121	2012-04-25	0.0116444	0.00582863	0.0195259	0.142501	0.13811	0.248816	0.221025	0.17597	0.199127	0.236102	0.186414	0.153907	0.14995	0.134317	0.115411	0.105484	0.0928614	0.104064	0.0838497	0.0659669	0.0479283	0.0314456	0.0366748	0.0607719	0.0871939	0.0608704	0.0497541	0.0675387	0.0598953	0.0597014	0.0685993	0.0846314	0.0873133	0.0740677	0.0623747	0.0672102	0.0738573	0.0613794	0.0486262	0.063881	0.0666006	0.0624993	0.0595756	0.0602556	0.0593404	0.0577503	0.058499	0.0594074
122	2012-04-25	0.0138948	0.00602043	0.0199276	0.216234	0.232662	0.299815	0.258819	0.16786	0.202003	0.247239	0.1577	0.116222	0.127762	0.126389	0.154566	0.164742	0.131045	0.127607	0.133665	0.130009	0.0752369	0.0398415	0.0651778	0.0970793	0.114842	0.0787762	0.0734558	0.104325	0.0952869	0.0846372	0.0841402	0.0966579	0.0974405	0.0803782	0.0693998	0.0776394	0.0824238	0.0723678	0.0617144	0.0634248	0.0683526	0.0725303	0.0670707	0.0705951	0.0709073	0.0657093	0.0592568	0.0667985
123	2012-04-25	0.0157486	0.00582522	0.0179417	0.34009	0.357013	0.40044	0.303261	0.225081	0.230042	0.217558	0.12154	0.117446	0.173205	0.194067	0.162466	0.15657	0.181287	0.152027	0.130155	0.12559	0.109541	0.0724851	0.0866461	0.106075	0.120855	0.086202	0.0757964	0.079639	0.0734401	0.0723066	0.0837599	0.0965935	0.0925402	0.0800772	0.0732073	0.0707729	0.0783229	0.069076	0.0651636	0.0717637	0.0748995	0.074084	0.0724928	0.067826	0.0652221	0.0661571	0.0651913	0.0675312
124	2012-04-25	0.0129458	0.00577194	0.0188165	0.195662	0.0984222	0.187677	0.0891742	0.107651	0.166473	0.174321	0.169319	0.109751	0.0747471	0.165741	0.101707	0.0787371	0.109285	0.0720376	0.0626829	0.0865145	0.095524	0.0902094	0.0765409	0.0701051	0.0748276	0.0573289	0.055847	0.0537665	0.0512633	0.0622325	0.0708112	0.0699721	0.0626398	0.0550128	0.0616802	0.062996	0.0542079	0.0535293	0.0506129	0.0533127	0.0524638	0.0506529	0.052598	0.0519257	0.056687	0.056704	0.0444591	0.0434486
125	2012-04-25	0.0155856	0.00594713	0.0171872	0.142385	0.134568	0.219907	0.196986	0.217164	0.247166	0.141798	0.161307	0.124166	0.0849427	0.184622	0.106711	0.0571022	0.108309	0.136711	0.11908	0.10464	0.10746	0.104511	0.0945261	0.0759417	0.0879245	0.0921684	0.0749549	0.0503117	0.0651419	0.0791029	0.0774798	0.0735075	0.0881703	0.0747689	0.0603809	0.0626965	0.0597541	0.0671862	0.0629192	0.0510902	0.0573496	0.0582324	0.0545082	0.0543247	0.0529052	0.0499022	0.0500256	0.050949
126	2012-04-25	0.0186481	0.00593785	0.0148446	0.177573	0.147786	0.218977	0.186131	0.14652	0.166325	0.190836	0.189558	0.160984	0.112208	0.188427	0.142871	0.0997251	0.142932	0.123215	0.0921096	0.103269	0.125346	0.10593	0.0999376	0.0947215	0.0995645	0.0873053	0.0929053	0.102205	0.0903143	0.0814996	0.0825967	0.0830003	0.094882	0.100146	0.0913897	0.0672092	0.0613306	0.0618498	0.0627045	0.0674367	0.0700516	0.0686158	0.0641477	0.060144	0.0628241	0.0649487	0.0574207	0.0572855
127	2012-04-25	0.0126373	0.00498186	0.0180841	0.126376	0.128991	0.149261	0.154642	0.169296	0.146785	0.166013	0.16303	0.0948418	0.0576014	0.0861859	0.108947	0.123108	0.116171	0.0922168	0.0911591	0.0792353	0.0785365	0.0811208	0.0542119	0.0603862	0.104947	0.0720996	0.056312	0.0570929	0.0520757	0.0624632	0.0550429	0.0335763	0.0326924	0.0387366	0.0534002	0.0581321	0.0642284	0.0582706	0.0482788	0.0457921	0.0543425	0.0598846	0.0530588	0.0520131	0.0434251	0.0396197	0.0439626	0.0321035
128	2012-04-25	0.0143505	0.00551081	0.0190674	0.240784	0.22563	0.248349	0.256089	0.279192	0.277521	0.260163	0.216593	0.184384	0.187492	0.154382	0.148063	0.13491	0.120955	0.0763325	0.107502	0.118821	0.0841231	0.0890766	0.0793502	0.081214	0.0945895	0.0871528	0.0881896	0.08797	0.0661697	0.0603355	0.0612913	0.0672325	0.054371	0.0546531	0.0687938	0.0734505	0.0686437	0.0690064	0.0614873	0.0509979	0.0577915	0.0602825	0.0568975	0.0577167	0.0506874	0.0480713	0.0541305	0.0529713
129	2012-04-25	0.0161435	0.00515078	0.0149888	0.240962	0.228082	0.347014	0.338754	0.309363	0.29451	0.33156	0.278296	0.205719	0.18137	0.190531	0.154569	0.140193	0.149964	0.145581	0.132891	0.103713	0.100968	0.110047	0.112508	0.105537	0.0969357	0.102606	0.103088	0.0914152	0.103167	0.0938353	0.0682039	0.0536772	0.0472599	0.0672013	0.0877405	0.0818788	0.0816531	0.0830239	0.0710582	0.064008	0.0755454	0.0764064	0.0623798	0.0580572	0.0517286	0.0521952	0.0655033	0.0600909
130	2012-04-25	0.0128116	0.00499258	0.0183727	0.13347	0.131571	0.23437	0.187368	0.149616	0.15668	0.167535	0.0996068	0.113127	0.122532	0.135477	0.117654	0.0991015	0.110529	0.116264	0.0867097	0.0888834	0.119436	0.120915	0.100281	0.0996377	0.103361	0.10335	0.0965899	0.0897491	0.0706402	0.0519606	0.05538	0.0756224	0.0826478	0.0785528	0.0768385	0.0700365	0.062059	0.052544	0.0461623	0.0563394	0.0615832	0.059735	0.0604581	0.0627734	0.0574123	0.0516519	0.0498275	0.0579226
131	2012-04-25	0.0137998	0.00503021	0.0179075	0.301443	0.281685	0.285107	0.283929	0.197403	0.167438	0.232815	0.211114	0.187623	0.136213	0.128129	0.137569	0.138289	0.126011	0.145577	0.130761	0.124094	0.149254	0.141135	0.107826	0.09631	0.0923131	0.0968331	0.0962615	0.096879	0.0744015	0.050347	0.0655514	0.0906161	0.0868285	0.0748241	0.0695733	0.0721536	0.0701307	0.0615385	0.057803	0.0671107	0.076986	0.0744221	0.0639164	0.0605718	0.0588338	0.0603353	0.0575628	0.0639548
132	2012-04-25	0.0148313	0.00470575	0.014682	0.399032	0.353689	0.378205	0.248278	0.187075	0.232271	0.264375	0.209734	0.209592	0.215764	0.166083	0.149023	0.147032	0.164297	0.190331	0.127731	0.0965165	0.125452	0.140291	0.118424	0.108396	0.12558	0.111431	0.089715	0.0904463	0.106602	0.0781373	0.0723644	0.105932	0.113987	0.0966644	0.0777443	0.083935	0.0945727	0.0887533	0.0690498	0.077241	0.079777	0.0777522	0.0788551	0.0851972	0.0808118	0.0700606	0.0632259	0.0705782
133	2012-06-08	0.0119158	0.00526008	0.0176739	0.31053	0.292733	0.298568	0.301801	0.29014	0.25071	0.175424	0.167858	0.147788	0.108157	0.123764	0.135843	0.124375	0.125068	0.142304	0.129547	0.111283	0.113839	0.0921907	0.104965	0.114392	0.103621	0.0812146	0.0764098	0.0745325	0.087519	0.083679	0.0766971	0.0672084	0.0862481	0.0826823	0.0664606	0.0529799	0.0717262	0.0704215	0.0617666	0.0655128	0.060777	0.0536358	0.0531836	0.060526	0.0715625	0.0700543	0.0578382	0.064678
134	2012-06-08	0.0128881	0.00469253	0.0140307	0.371986	0.331595	0.338353	0.29362	0.261893	0.208985	0.174939	0.176237	0.166523	0.126732	0.126345	0.129953	0.128293	0.116931	0.136986	0.116967	0.104402	0.118616	0.105493	0.118897	0.123471	0.115921	0.0983437	0.0910484	0.0890584	0.0954169	0.0771185	0.064475	0.0608526	0.0798528	0.0764058	0.0661238	0.0599634	0.0613073	0.0619394	0.0567818	0.0409933	0.0517491	0.0549616	0.0438424	0.0595498	0.0688483	0.0663065	0.0637563	0.0624195
135	2012-06-08	0.0105135	0.00414112	0.00782673	0.40061	0.327321	0.385875	0.404006	0.36941	0.283778	0.186432	0.189536	0.189529	0.18464	0.188122	0.159827	0.127241	0.101563	0.133487	0.11183	0.0948784	0.128145	0.12653	0.118067	0.104679	0.101125	0.116088	0.116534	0.100393	0.109924	0.103938	0.0910392	0.0764964	0.0831185	0.0761876	0.0677259	0.0678737	0.0736121	0.0774296	0.0739498	0.0638493	0.0622099	0.0612188	0.062604	0.0664003	0.0729944	0.0777514	0.0742972	0.0700107
136	2012-06-08	0.011348	0.00615377	0.00916912	0.296955	0.278276	0.254679	0.237218	0.243184	0.219453	0.244785	0.213621	0.207173	0.200738	0.186348	0.183282	0.177498	0.164866	0.137793	0.112346	0.125206	0.141225	0.134175	0.127652	0.120433	0.0970807	0.0822533	0.0858105	0.0864039	0.0865439	0.0925616	0.0983867	0.0978762	0.096682	0.0983418	0.0944302	0.0745494	0.0743207	0.0756176	0.073006	0.0602526	0.0642664	0.0685197	0.0649392	0.0730829	0.0677487	0.0605192	0.0643	0.0629289
137	2012-06-08	0.0130116	0.00511329	0.00726088	0.269098	0.235467	0.283794	0.297465	0.274442	0.225984	0.249295	0.223729	0.216762	0.197412	0.174392	0.18038	0.16064	0.146114	0.148942	0.145504	0.146285	0.14124	0.140293	0.118866	0.101344	0.114746	0.115118	0.108024	0.0974354	0.0777093	0.0962686	0.111959	0.100588	0.103272	0.0943824	0.0916698	0.0934456	0.0914148	0.0774559	0.0658636	0.0706893	0.0809318	0.0832153	0.070238	0.076582	0.0762976	0.0676147	0.0680288	0.0670812
138	2012-06-08	0.0115542	0.00481218	0.00346477	0.24718	0.267605	0.29716	0.325168	0.33237	0.262876	0.231361	0.23647	0.235975	0.229515	0.235769	0.201964	0.181503	0.182844	0.179877	0.155125	0.149863	0.155819	0.14322	0.13029	0.117048	0.120209	0.114031	0.10975	0.104852	0.111296	0.107362	0.105275	0.103338	0.11139	0.104142	0.10075	0.10737	0.097419	0.0861105	0.083403	0.0831481	0.0791707	0.075892	0.0686685	0.0842566	0.0889172	0.0781344	0.0762794	0.0703098
139	2012-06-08	0.0109048	0.00530095	0.011026	0.147552	0.212718	0.0822553	0.124156	0.0768392	0.09654	0.150227	0.147919	0.153134	0.131044	0.13039	0.125667	0.0877055	0.0672624	0.091942	0.0758768	0.0698022	0.0427731	0.0725251	0.0782191	0.0563806	0.0351661	0.0689112	0.0715798	0.0684954	0.0803628	0.0765982	0.0735944	0.0539009	0.0581096	0.0579518	0.0610877	0.0593105	0.0634461	0.0553599	0.0474205	0.0531226	0.0560186	0.0517438	0.0430845	0.0402545	0.0526222	0.054399	0.045747	0.044587
140	2012-06-08	0.0115895	0.00431338	0.00759154	0.215656	0.313163	0.268239	0.172855	0.0958825	0.052336	0.0380249	0.119979	0.145931	0.138625	0.181599	0.167783	0.115403	0.0587215	0.098037	0.0799275	0.0731468	0.0925325	0.082457	0.0864369	0.0707382	0.0407748	0.0789075	0.0843423	0.0628089	0.0669075	0.0847463	0.0839665	0.0639962	0.0659118	0.0615278	0.0591302	0.0511872	0.0596485	0.0521426	0.0416296	0.0446542	0.0582172	0.0684947	0.0605744	0.0467535	0.0531522	0.0552808	0.0462674	0.0553651
141	2012-06-08	0.0102872	0.00458112	0.00444369	0.313039	0.264019	0.130562	0.242126	0.274389	0.264971	0.221535	0.174821	0.160982	0.164157	0.192073	0.175736	0.124734	0.135007	0.16518	0.115232	0.0985402	0.0925238	0.0871939	0.0801318	0.0665313	0.0671951	0.0787962	0.0932549	0.0948448	0.0787658	0.0845991	0.084364	0.0674077	0.0727557	0.0795083	0.0862792	0.0788937	0.0627614	0.0513542	0.0478392	0.0569661	0.0693691	0.0751479	0.0646265	0.0559582	0.0591476	0.0586306	0.0517165	0.057039
142	2012-06-08	0.0122076	0.00694791	0.0202184	0.223914	0.182548	0.190578	0.253528	0.249102	0.180636	0.085483	0.134044	0.11185	0.129339	0.204152	0.131699	0.139897	0.191293	0.129563	0.112759	0.117514	0.123383	0.121149	0.0975021	0.079602	0.105004	0.116887	0.111103	0.0906072	0.0833051	0.071444	0.0776158	0.0906492	0.0716259	0.0693886	0.0736207	0.0680198	0.0777172	0.080269	0.0694767	0.0780392	0.0629729	0.0562452	0.062717	0.0663375	0.0654313	0.0548515	0.0536525	0.0582644
143	2012-06-08	0.016472	0.00636784	0.0196129	0.25534	0.237583	0.3589	0.272877	0.221032	0.146952	0.129247	0.238974	0.206951	0.168025	0.229678	0.189755	0.14366	0.145846	0.132488	0.113892	0.105055	0.0925017	0.0909038	0.117332	0.12707	0.0994468	0.103047	0.101859	0.0934979	0.0754774	0.0696333	0.0713739	0.0780279	0.0802295	0.0795121	0.0786804	0.0785827	0.0668223	0.06735	0.0666241	0.0670651	0.0528814	0.051128	0.0590127	0.0660474	0.0701541	0.0592079	0.0483886	0.0461606
144	2012-06-08	0.0133848	0.00555311	0.0118837	0.294634	0.308704	0.557626	0.386949	0.367321	0.322247	0.170879	0.296173	0.238197	0.166585	0.239769	0.206523	0.188417	0.168568	0.142974	0.148719	0.135138	0.123336	0.117996	0.123357	0.121311	0.117743	0.121123	0.127096	0.1279	0.104967	0.0906998	0.0897997	0.087811	0.0967283	0.108625	0.0971138	0.0772999	0.0782489	0.082159	0.0784683	0.0829883	0.0644588	0.0569001	0.066505	0.0704072	0.0761794	0.0694699	0.0597938	0.0592975
145	2012-06-08	0.0120627	0.00553417	0.00924207	0.23984	0.222778	0.142625	0.221929	0.275847	0.263823	0.259577	0.217961	0.158196	0.11974	0.140527	0.144822	0.128779	0.10347	0.0847546	0.0809726	0.102912	0.105092	0.124393	0.129514	0.130823	0.124649	0.090521	0.0893929	0.105635	0.0963236	0.0941843	0.0888437	0.0842626	0.074386	0.071026	0.0670219	0.0770891	0.0878336	0.0807041	0.0756229	0.0734136	0.0715109	0.0671791	0.069993	0.0622858	0.0522768	0.0510473	0.0606739	0.061941
146	2012-06-08	0.0146594	0.00506975	0.00689486	0.276566	0.208958	0.123635	0.217805	0.26941	0.236667	0.219953	0.188292	0.150631	0.148598	0.122455	0.0817817	0.0877915	0.111542	0.0762895	0.0958311	0.118171	0.0900175	0.0933396	0.0894113	0.103288	0.0987267	0.064641	0.0645829	0.0783972	0.0750661	0.0787361	0.0795127	0.0779034	0.0588575	0.0558347	0.0506264	0.0574001	0.0704343	0.0714557	0.0670316	0.0478994	0.0497667	0.0546726	0.0587145	0.0546696	0.0492906	0.0480343	0.0514836	0.0514106
147	2012-06-08	0.0156905	0.0044902	0.00458	0.334314	0.34846	0.238821	0.270555	0.298642	0.295309	0.265423	0.225863	0.169264	0.138095	0.174697	0.155152	0.115295	0.0884954	0.0900126	0.101403	0.119905	0.105041	0.105207	0.0830951	0.0925221	0.126171	0.104402	0.0912564	0.0976057	0.0903272	0.0889388	0.0822304	0.0874806	0.0794346	0.0719562	0.0656749	0.0810335	0.079432	0.0692868	0.0685075	0.0601851	0.0598394	0.0584324	0.0567928	0.0539598	0.0570128	0.0610737	0.0606379	0.0581513
148	2012-06-08	0.0103568	0.00620151	0.00831002	0.460601	0.423517	0.385953	0.332505	0.317523	0.2978	0.207409	0.28208	0.287082	0.219369	0.216995	0.226979	0.229007	0.200592	0.170707	0.151003	0.141585	0.164479	0.150709	0.141426	0.141114	0.135951	0.118675	0.104948	0.105267	0.113843	0.119523	0.10999	0.0971843	0.105903	0.0949045	0.0958003	0.108124	0.110445	0.10686	0.0853916	0.0844565	0.0945872	0.0966987	0.0828123	0.0760162	0.0746126	0.0736488	0.0761187	0.0771844
149	2012-06-08	0.0111679	0.00477649	0.00520638	0.467019	0.446932	0.408674	0.28892	0.316701	0.349918	0.217788	0.243721	0.263559	0.255073	0.238216	0.259134	0.221978	0.162047	0.171989	0.160213	0.151362	0.169626	0.157118	0.142316	0.141522	0.13909	0.119347	0.101435	0.0987152	0.124789	0.135385	0.115272	0.0915765	0.101989	0.111273	0.114787	0.106533	0.105807	0.101831	0.0867026	0.0759726	0.082027	0.0855235	0.0756727	0.0779217	0.0751213	0.0719896	0.0759946	0.0769348
150	2012-06-08	0.00532723	0.00551825	0.00237285	0.596072	0.552419	0.521666	0.366104	0.418516	0.466176	0.297434	0.32086	0.353046	0.330461	0.253274	0.29543	0.274874	0.222086	0.229078	0.189462	0.173129	0.215839	0.180768	0.17224	0.176566	0.167245	0.142394	0.131481	0.136142	0.136427	0.133039	0.12332	0.116472	0.115949	0.114109	0.118961	0.129023	0.118706	0.112331	0.106324	0.103428	0.103687	0.104759	0.0938894	0.0865676	0.0832533	0.0845957	0.0914822	0.0915062
151	2012-06-08	0.012322	0.00621316	0.0133583	0.189039	0.137233	0.116605	0.0559925	0.0868476	0.131592	0.164708	0.14071	0.130717	0.130134	0.142378	0.106368	0.0727437	0.0266236	0.0645262	0.105226	0.126653	0.109515	0.0638543	0.064888	0.0974244	0.0991354	0.0733131	0.0742567	0.0838348	0.0926445	0.0890075	0.0788225	0.077962	0.0626773	0.0590154	0.0553779	0.0687877	0.0800236	0.075929	0.0739	0.0545358	0.0558432	0.0625669	0.065508	0.0592208	0.0554482	0.0556205	0.0631916	0.0623655
152	2012-06-08	0.0146408	0.00538713	0.010882	0.244161	0.173554	0.193203	0.153798	0.162786	0.204202	0.232204	0.18079	0.0974596	0.0330963	0.0832183	0.0816935	0.0794369	0.0859878	0.092689	0.0706911	0.096373	0.130209	0.110796	0.103356	0.104307	0.0957231	0.0705062	0.0617219	0.0536833	0.0573892	0.0696866	0.0729981	0.0811139	0.0643511	0.0603691	0.0576958	0.0671958	0.0758407	0.0697393	0.0693517	0.0505076	0.0453523	0.0415745	0.0444809	0.0475063	0.0434724	0.045348	0.0539544	0.0517093
153	2012-06-08	0.0155121	0.00512975	0.0080537	0.2479	0.191492	0.172717	0.206836	0.129783	0.10718	0.158218	0.202311	0.159764	0.118258	0.157452	0.123138	0.0774751	0.0372188	0.0549192	0.0574997	0.0887264	0.130139	0.0841803	0.0798901	0.0985862	0.0893909	0.0901621	0.0971685	0.0841611	0.0687477	0.0782694	0.0714451	0.0625175	0.0631726	0.0661088	0.0608409	0.0699918	0.0676228	0.064927	0.0651108	0.0511499	0.0531292	0.0536587	0.0443388	0.0435193	0.0399298	0.0392658	0.0467564	0.0579852
154	2012-06-08	0.0116345	0.00590156	0.0167014	0.384259	0.346619	0.265794	0.243387	0.227562	0.196979	0.147715	0.14897	0.161616	0.143957	0.132942	0.121766	0.129373	0.125406	0.137303	0.0867576	0.0979576	0.135005	0.10124	0.106485	0.11711	0.100586	0.0935141	0.092894	0.0925305	0.0878736	0.0855294	0.0776414	0.0711511	0.0896427	0.0871481	0.0697956	0.0595429	0.0754795	0.0703598	0.0615843	0.0549348	0.0620583	0.0621625	0.0581876	0.0635737	0.0697232	0.0702934	0.0685469	0.0751171
155	2012-06-08	0.0141277	0.00531583	0.0163196	0.277804	0.269716	0.218913	0.239286	0.256574	0.234517	0.191834	0.162601	0.176874	0.167944	0.155608	0.11021	0.132016	0.140169	0.0747456	0.0862217	0.139142	0.134901	0.0736222	0.0803179	0.098235	0.0796882	0.0752655	0.0906637	0.098084	0.098412	0.0784664	0.0639498	0.067977	0.092865	0.0775942	0.0512162	0.0639625	0.0641833	0.0623664	0.0638596	0.0506217	0.0481358	0.0522433	0.0543354	0.0634712	0.0680629	0.0653803	0.069859	0.0733719
156	2012-06-08	0.0149078	0.00437088	0.0114517	0.321379	0.219044	0.138816	0.217299	0.217641	0.160149	0.0794351	0.195065	0.200238	0.124624	0.100405	0.134539	0.155896	0.125678	0.082575	0.0728947	0.0909864	0.099991	0.0796948	0.102709	0.108742	0.0802699	0.0929042	0.0906156	0.0537676	0.0697193	0.0802928	0.0717161	0.0476069	0.074338	0.0798153	0.0726814	0.0564293	0.055976	0.0594954	0.059759	0.0529327	0.0554828	0.0599708	0.0560422	0.0534611	0.0554592	0.0592415	0.0699282	0.0637057
157	2012-06-08	0.0122959	0.00597978	0.00873048	0.215475	0.0852925	0.252688	0.311981	0.224369	0.175827	0.233716	0.258431	0.204915	0.11509	0.126688	0.180411	0.167628	0.144603	0.152509	0.115502	0.140608	0.173113	0.148235	0.114317	0.0969971	0.0919909	0.0992013	0.111269	0.122717	0.100919	0.0971792	0.0945721	0.0842821	0.0852614	0.0887832	0.0904247	0.101902	0.0900716	0.0705961	0.0709755	0.0684441	0.0802285	0.0809664	0.0643899	0.065338	0.0662529	0.0670977	0.0685124	0.0663886
158	2012-06-08	0.0147912	0.00540682	0.00783989	0.542988	0.366839	0.414356	0.404389	0.297536	0.285925	0.379317	0.438146	0.335062	0.179313	0.179392	0.211531	0.201178	0.188113	0.199752	0.170391	0.162105	0.173215	0.191453	0.138557	0.112765	0.121828	0.139522	0.143032	0.1351	0.117138	0.11794	0.119564	0.097544	0.0880576	0.100626	0.105425	0.102606	0.115101	0.101549	0.0780058	0.0789832	0.0815031	0.0865211	0.0871431	0.0830256	0.0768638	0.0764009	0.080895	0.0731296
159	2012-06-08	0.0142135	0.00499373	0.00409485	0.505944	0.534475	0.282774	0.120131	0.143465	0.186361	0.038772	0.225646	0.162836	0.13039	0.142361	0.0913819	0.0836553	0.097923	0.132324	0.131872	0.128977	0.155185	0.131656	0.114847	0.102492	0.0915911	0.0874257	0.0635581	0.0414241	0.0717541	0.0875749	0.0764824	0.0741858	0.0762863	0.0690766	0.0728943	0.0657215	0.0620828	0.0669863	0.0640628	0.0629321	0.0776697	0.0763901	0.0455248	0.0547225	0.0553317	0.0463758	0.0534473	0.0544338
160	2012-06-08	0.0104864	0.00533951	0.0164457	0.27003	0.286103	0.246008	0.195353	0.176847	0.220363	0.259587	0.155116	0.120152	0.0699975	0.0159874	0.0851922	0.11614	0.134552	0.114396	0.127864	0.134671	0.10407	0.0991383	0.0964033	0.0867285	0.10064	0.0849969	0.0877421	0.0803133	0.0932326	0.0725187	0.0572998	0.0563262	0.0573204	0.0653994	0.0812917	0.092023	0.0726121	0.0630412	0.0625968	0.0615593	0.0636271	0.0667815	0.0588529	0.0527612	0.0601965	0.0680135	0.061494	0.0585681
161	2012-06-08	0.0113976	0.00441349	0.0129757	0.301092	0.279881	0.176362	0.135801	0.13834	0.164422	0.174536	0.165738	0.155563	0.142579	0.133785	0.118935	0.10252	0.117881	0.108726	0.141179	0.158576	0.115553	0.0902402	0.0759134	0.0884444	0.12166	0.0870176	0.0658933	0.0688682	0.0856869	0.0769237	0.0733464	0.0678003	0.0458472	0.0502152	0.0709254	0.0852579	0.0654487	0.0528274	0.056862	0.0649273	0.0646832	0.0600008	0.0515978	0.0507823	0.0607684	0.0597166	0.0540203	0.0609301
162	2012-06-08	0.00937678	0.00349697	0.00636448	0.272347	0.351424	0.296675	0.291376	0.252384	0.257369	0.268813	0.1469	0.147928	0.167759	0.117441	0.158191	0.147439	0.117701	0.112957	0.11389	0.127207	0.127145	0.0996711	0.0953444	0.113748	0.140054	0.101123	0.083416	0.0893149	0.0833057	0.080894	0.0813943	0.0651141	0.0627906	0.0628492	0.0765515	0.0956891	0.0821439	0.073163	0.072629	0.0733481	0.0713783	0.0709952	0.0644316	0.0586577	0.0601095	0.0623536	0.0608057	0.0625776
163	2012-06-08	0.0136119	0.00610463	0.0119651	0.317693	0.271282	0.416534	0.36286	0.212136	0.199357	0.221287	0.238899	0.130406	0.0769575	0.120281	0.0906847	0.0600951	0.082583	0.0737135	0.08041	0.118498	0.105688	0.0865813	0.0719497	0.0938012	0.117373	0.0815256	0.0782596	0.103053	0.0911503	0.0806966	0.0702608	0.0764972	0.0789642	0.0757238	0.0651442	0.0733401	0.0799629	0.0756094	0.0726939	0.060167	0.0444396	0.0374218	0.0458224	0.0498458	0.041856	0.0362152	0.0453491	0.0552477
164	2012-06-08	0.013767	0.00464387	0.00733732	0.322267	0.324514	0.259367	0.321569	0.191404	0.139001	0.238013	0.280909	0.190286	0.114648	0.127285	0.136576	0.11759	0.103254	0.117736	0.124751	0.149581	0.12549	0.100855	0.100017	0.120074	0.0848127	0.0662382	0.0810384	0.0825996	0.0840981	0.0877834	0.0746558	0.0733618	0.08168	0.0755455	0.0695082	0.0885504	0.0778398	0.0690783	0.0757617	0.0668541	0.0618524	0.0608484	0.0691456	0.0536953	0.0511548	0.0571745	0.0648562	0.0594383
165	2012-06-08	0.013427	0.00450506	0.00427981	0.391329	0.319144	0.225043	0.307868	0.244701	0.234639	0.264766	0.305928	0.238879	0.158994	0.149808	0.183462	0.149719	0.102549	0.121279	0.122872	0.151583	0.132195	0.132016	0.125417	0.120254	0.11297	0.0896153	0.0961758	0.0998547	0.0989759	0.0914538	0.0831673	0.0891757	0.0868598	0.0915315	0.0837704	0.0761966	0.0817205	0.0789435	0.0776266	0.0674546	0.0645009	0.0598965	0.0615805	0.063576	0.0628153	0.065247	0.0720694	0.0663818
166	2012-06-08	0.0122495	0.00520943	0.00906441	0.165719	0.159054	0.221589	0.230726	0.206516	0.171138	0.124673	0.0930703	0.123635	0.115634	0.0744813	0.0679567	0.0584989	0.0923171	0.0993159	0.064824	0.0517934	0.0864238	0.0949922	0.0814517	0.0591076	0.054752	0.0431778	0.0595786	0.0665054	0.0486961	0.0527623	0.0669363	0.0620836	0.052013	0.0577152	0.0667153	0.0450051	0.0463638	0.0512173	0.0507455	0.0440117	0.0389082	0.0427183	0.0499772	0.0568672	0.0560161	0.0472745	0.044666	0.0448024
167	2012-06-08	0.0143844	0.00438907	0.00570579	0.121954	0.145721	0.281605	0.264188	0.198101	0.177985	0.258473	0.211018	0.165247	0.129988	0.131401	0.179474	0.169545	0.137383	0.12506	0.0808831	0.0955434	0.13561	0.0940877	0.079514	0.0832229	0.0866229	0.0684083	0.0665115	0.0852674	0.0867817	0.0794417	0.0794497	0.0769105	0.0655982	0.0636554	0.069056	0.059453	0.065583	0.0623336	0.0541118	0.0581325	0.0607743	0.0568166	0.046291	0.0649764	0.0649174	0.0508597	0.0514078	0.0550138
168	2012-06-08	0.00966084	0.0057374	0.00269658	0.271923	0.235404	0.336613	0.286323	0.271141	0.27662	0.255076	0.219314	0.180154	0.159446	0.196028	0.180828	0.12946	0.129726	0.12273	0.114557	0.129471	0.160361	0.141492	0.109193	0.0934949	0.122777	0.0841186	0.0672045	0.080035	0.0750212	0.0899523	0.100972	0.0946752	0.0824447	0.0845221	0.0930719	0.0751262	0.0807061	0.0781951	0.0677283	0.0638726	0.0642071	0.0687099	0.0690007	0.0742451	0.0755391	0.0690776	0.0655738	0.0661236
169	2012-06-08	0.0120992	0.00612778	0.0112138	0.366879	0.380107	0.369288	0.328172	0.329991	0.329853	0.271909	0.240188	0.230113	0.243902	0.246285	0.211833	0.193215	0.174441	0.160007	0.174096	0.184653	0.181138	0.157462	0.149709	0.142332	0.130357	0.135359	0.132029	0.114689	0.124839	0.124471	0.116807	0.124662	0.124938	0.118998	0.116163	0.110263	0.111947	0.111497	0.104698	0.104714	0.105375	0.102088	0.0914025	0.0976169	0.0976598	0.0916402	0.100014	0.0934002
170	2012-06-08	0.0125786	0.005453	0.00681626	0.390607	0.392912	0.405453	0.365205	0.323928	0.320766	0.29722	0.271434	0.242182	0.24975	0.256948	0.234076	0.236569	0.218161	0.194685	0.193396	0.194776	0.184962	0.153736	0.150149	0.156417	0.147621	0.142988	0.135886	0.114652	0.12561	0.126344	0.118549	0.117321	0.127445	0.121041	0.121955	0.13653	0.121677	0.111098	0.108668	0.10812	0.109663	0.107254	0.0928182	0.0903654	0.0927473	0.0947192	0.0956952	0.0907203
171	2012-06-08	0.0137632	0.00500275	0.00420231	0.39021	0.406911	0.425867	0.417293	0.391197	0.370999	0.352075	0.291627	0.271519	0.283926	0.288931	0.245847	0.221341	0.21977	0.205303	0.199478	0.2084	0.215795	0.177047	0.174749	0.175663	0.156055	0.144105	0.141296	0.138261	0.129606	0.136495	0.139803	0.134591	0.135072	0.129822	0.130116	0.128036	0.126139	0.119501	0.108969	0.113538	0.109524	0.108736	0.109204	0.105125	0.100766	0.0965382	0.0959702	0.0958118
172	2012-06-08	0.0147734	0.00625029	0.00737534	0.285455	0.285374	0.118706	0.11219	0.154088	0.205411	0.162149	0.107042	0.169697	0.195247	0.132216	0.0843824	0.0939908	0.137826	0.113653	0.125055	0.118605	0.11109	0.126555	0.113492	0.0937736	0.0892981	0.0680564	0.077446	0.109542	0.0895237	0.0831198	0.0848712	0.0965611	0.0803439	0.0615533	0.0520029	0.0533881	0.0614957	0.0587071	0.0611159	0.0729648	0.0777823	0.0702488	0.0544786	0.0493016	0.0545523	0.0598757	0.056061	0.0539219
173	2012-06-08	0.0165658	0.00553935	0.00670262	0.186478	0.155783	0.149993	0.186695	0.220676	0.235968	0.165554	0.0333233	0.120641	0.197034	0.134627	0.120768	0.115033	0.120811	0.120924	0.136629	0.134126	0.110907	0.0779224	0.0855443	0.102831	0.104966	0.0788542	0.0870469	0.105284	0.090032	0.0973201	0.101828	0.103543	0.0805327	0.0718619	0.0738896	0.0716797	0.0853961	0.0784603	0.0718338	0.0881078	0.0899337	0.0732396	0.0545504	0.054346	0.056848	0.0619157	0.0664934	0.0602971
174	2012-06-08	0.0176086	0.00538307	0.00409113	0.214789	0.204679	0.100722	0.166301	0.216115	0.301764	0.255446	0.0601047	0.084301	0.18072	0.173654	0.181604	0.191147	0.183254	0.156175	0.151421	0.122023	0.110955	0.0947178	0.107492	0.113863	0.0931008	0.0959122	0.104281	0.113174	0.0944065	0.0932867	0.101962	0.103422	0.0746468	0.0673362	0.0796543	0.0729483	0.0842575	0.082133	0.0786114	0.0868867	0.0875493	0.0806516	0.0649927	0.0601092	0.0642365	0.071961	0.0738285	0.0681514
175	2012-06-08	0.0102578	0.00648861	0.0190116	0.175353	0.0418143	0.131457	0.218858	0.25332	0.219976	0.141831	0.123754	0.132695	0.118141	0.1148	0.137055	0.125105	0.0849182	0.0828307	0.0942994	0.106469	0.114954	0.07593	0.0896315	0.0993211	0.0790352	0.0630509	0.0737545	0.0705663	0.0749556	0.0741752	0.0718875	0.0640716	0.0920364	0.0948302	0.0834097	0.0708205	0.0696222	0.0769521	0.0742493	0.0554041	0.0592895	0.0623944	0.0565362	0.0602919	0.0634759	0.0655265	0.0745354	0.0773454
176	2012-06-08	0.0129144	0.00605553	0.0153205	0.252239	0.0923044	0.12917	0.186932	0.220081	0.211668	0.206049	0.232615	0.194049	0.122986	0.104562	0.141042	0.138331	0.0762773	0.0905222	0.0603022	0.0836824	0.119993	0.0850608	0.0909502	0.106686	0.097448	0.094446	0.0874864	0.0609083	0.0619411	0.0694883	0.06413	0.0566143	0.0851846	0.0796564	0.0556085	0.0388123	0.0554483	0.0579175	0.0495459	0.0472996	0.0557563	0.0606778	0.0584405	0.058259	0.0589448	0.0575499	0.0610336	0.0650698
177	2012-06-08	0.0141036	0.00558306	0.0116128	0.157774	0.185689	0.212641	0.20286	0.252318	0.251119	0.201781	0.196378	0.130075	0.0867999	0.150423	0.223531	0.239491	0.143226	0.0984951	0.0789341	0.11078	0.119977	0.0860031	0.104494	0.118258	0.0875336	0.0729948	0.062652	0.0575948	0.0638588	0.082707	0.0828344	0.0603575	0.0913861	0.0852871	0.0592084	0.0463871	0.0628308	0.0701163	0.06405	0.061971	0.0752789	0.0691314	0.050656	0.0566813	0.0556931	0.0562641	0.067344	0.0705237
178	2012-06-08	0.0110037	0.00553836	0.0110767	0.12957	0.209137	0.191778	0.117986	0.146626	0.132102	0.0118732	0.16227	0.190177	0.156606	0.152199	0.139722	0.112516	0.0609324	0.0385937	0.0672297	0.0874573	0.0809528	0.0813848	0.0824402	0.0937848	0.0761472	0.0766431	0.0727925	0.0596823	0.0444126	0.0474488	0.0561387	0.0590885	0.03726	0.0458764	0.0675427	0.0808187	0.0655201	0.0603861	0.0584718	0.0484615	0.0455949	0.0494484	0.0556772	0.0620169	0.0484066	0.0397626	0.0516423	0.0499539
179	2012-06-08	0.0124109	0.00487418	0.00799366	0.172481	0.276566	0.25875	0.104296	0.149453	0.2013	0.0962733	0.123683	0.128018	0.14717	0.107678	0.120287	0.12335	0.0907341	0.0744822	0.074599	0.0798172	0.109921	0.121931	0.120725	0.116011	0.0991972	0.0771703	0.0699233	0.0706551	0.0679007	0.0587085	0.0708774	0.0872734	0.0620829	0.0641908	0.0822215	0.098597	0.0817937	0.0653631	0.0624135	0.0654756	0.0595437	0.0589055	0.0633985	0.0731615	0.0585664	0.0477347	0.0638331	0.0614478
180	2012-06-08	0.012101	0.00485754	0.00432321	0.238152	0.257047	0.244816	0.223812	0.180248	0.162676	0.195138	0.213779	0.14012	0.100194	0.192229	0.180292	0.121075	0.0670429	0.0965532	0.0648863	0.0483715	0.0926392	0.119278	0.0981848	0.0791769	0.102679	0.0984765	0.0941339	0.0944963	0.0712612	0.0631435	0.0636084	0.0467841	0.0463148	0.0690357	0.0822031	0.0782754	0.0815499	0.0716321	0.0470041	0.0343736	0.045485	0.0603216	0.0669376	0.0651933	0.0595716	0.0589994	0.0617182	0.0609075
181	2012-06-08	0.0101083	0.00603661	0.0196794	0.299608	0.240177	0.240848	0.246628	0.218131	0.197741	0.237368	0.230722	0.161819	0.120258	0.126923	0.12372	0.120064	0.129789	0.095383	0.0825876	0.119146	0.132891	0.0721404	0.029022	0.0639516	0.10928	0.0847038	0.054284	0.0497304	0.0732326	0.0729503	0.0650863	0.0777151	0.0846324	0.0733761	0.0611173	0.0612451	0.0556149	0.0496991	0.0637371	0.0667322	0.0711163	0.0711749	0.0548039	0.0505444	0.0529491	0.0492291	0.0518134	0.0600956
182	2012-06-08	0.011025	0.00463995	0.0137806	0.298229	0.311976	0.252268	0.184197	0.218186	0.235913	0.17532	0.203345	0.151442	0.115556	0.102367	0.169746	0.180281	0.172174	0.165014	0.121992	0.123238	0.103971	0.0551325	0.0445246	0.0742249	0.102935	0.101349	0.111619	0.125442	0.084423	0.0779185	0.0880086	0.0911893	0.0962494	0.082335	0.0633931	0.0519741	0.0489199	0.0500177	0.0624771	0.0711333	0.0660909	0.0622673	0.0549499	0.0558896	0.0603333	0.059256	0.059106	0.0598481
183	2012-06-08	0.011707	0.00438623	0.010834	0.320763	0.282021	0.27541	0.222084	0.224553	0.229985	0.249922	0.194931	0.150247	0.148923	0.108042	0.115405	0.113505	0.14203	0.143652	0.131815	0.129998	0.0924511	0.0642742	0.0530037	0.0633392	0.0944332	0.105865	0.10198	0.0835865	0.0837504	0.0760899	0.075011	0.0979398	0.0980149	0.0796897	0.063098	0.0625543	0.054562	0.0549523	0.0667721	0.073528	0.0718035	0.0701593	0.0586363	0.0552297	0.0575332	0.0554025	0.054545	0.0594595
184	2012-06-08	0.0112742	0.00477519	0.0086431	0.329205	0.334006	0.352804	0.332157	0.285625	0.259529	0.275055	0.274458	0.250412	0.206457	0.206739	0.211916	0.199477	0.171089	0.175424	0.167576	0.14977	0.136679	0.145213	0.153214	0.154067	0.136672	0.138587	0.130189	0.124019	0.123397	0.121061	0.117176	0.123765	0.123606	0.127162	0.124756	0.111114	0.100209	0.0981818	0.106159	0.107796	0.106158	0.097492	0.0937936	0.0937386	0.097042	0.100025	0.0965313	0.0863286
185	2012-06-08	0.0119394	0.00448923	0.00390563	0.479827	0.467685	0.409422	0.448371	0.443683	0.411578	0.370666	0.379889	0.358258	0.293692	0.270601	0.298882	0.282473	0.227854	0.217106	0.226739	0.215425	0.187909	0.193688	0.203903	0.205125	0.184369	0.174192	0.171292	0.179875	0.157261	0.158157	0.161623	0.159267	0.152329	0.152067	0.155131	0.142447	0.135008	0.132634	0.135607	0.135544	0.13082	0.122155	0.121028	0.119982	0.122107	0.123183	0.118228	0.112354
186	2012-06-08	0.000692887	0.00568167	0.00392035	0.569436	0.553005	0.514709	0.501641	0.479277	0.461541	0.423531	0.428627	0.416348	0.363813	0.330134	0.34716	0.332727	0.290566	0.269686	0.25815	0.253196	0.25057	0.256894	0.255033	0.251135	0.232548	0.215175	0.205714	0.215404	0.209571	0.198359	0.190146	0.192817	0.185038	0.191639	0.200081	0.193091	0.189979	0.180781	0.176706	0.178653	0.175294	0.169236	0.168091	0.172947	0.174252	0.176173	0.177045	0.167489
[truncated: 2,106 more columns]

## Sheet: reflectance of white background
ID	date	r350	r351	r352	r353	r354	r355	r356	r357	r358	r359	r360	r361	r362	r363	r364	r365	r366	r367	r368	r369	r370	r371	r372	r373	r374	r375	r376	r377	r378	r379	r380	r381	r382	r383	r384	r385	r386	r387	r388	r389	r390	r391	r392	r393	r394	r395	r396	r397
1	2012-04-10	0.497833	0.474041	0.502044	0.498165	0.448241	0.414634	0.427312	0.390919	0.348368	0.345925	0.390055	0.376064	0.337145	0.298526	0.271131	0.26601	0.26511	0.270831	0.261965	0.233832	0.224163	0.257389	0.258348	0.250631	0.247962	0.248722	0.238365	0.236647	0.242908	0.247859	0.253001	0.260326	0.26494	0.265576	0.269157	0.273396	0.277154	0.280074	0.286552	0.296442	0.308705	0.317686	0.32108	0.321579	0.334439	0.348182	0.357404	0.365632
2	2012-04-10	0.497833	0.474041	0.502044	0.498165	0.448241	0.414634	0.427312	0.390919	0.348368	0.345925	0.390055	0.376064	0.337145	0.298526	0.271131	0.26601	0.26511	0.270831	0.261965	0.233832	0.224163	0.257389	0.258348	0.250631	0.247962	0.248722	0.238365	0.236647	0.242908	0.247859	0.253001	0.260326	0.26494	0.265576	0.269157	0.273396	0.277154	0.280074	0.286552	0.296442	0.308705	0.317686	0.32108	0.321579	0.334439	0.348182	0.357404	0.365632
3	2012-04-10	0.497833	0.474041	0.502044	0.498165	0.448241	0.414634	0.427312	0.390919	0.348368	0.345925	0.390055	0.376064	0.337145	0.298526	0.271131	0.26601	0.26511	0.270831	0.261965	0.233832	0.224163	0.257389	0.258348	0.250631	0.247962	0.248722	0.238365	0.236647	0.242908	0.247859	0.253001	0.260326	0.26494	0.265576	0.269157	0.273396	0.277154	0.280074	0.286552	0.296442	0.308705	0.317686	0.32108	0.321579	0.334439	0.348182	0.357404	0.365632
4	2012-04-10	0.507286	0.534149	0.447945	0.289892	0.262492	0.318918	0.354242	0.268734	0.259258	0.334037	0.361578	0.358618	0.3055	0.265629	0.22539	0.230545	0.248616	0.268594	0.245678	0.244588	0.251451	0.231513	0.244811	0.245565	0.237952	0.249656	0.250225	0.251672	0.250851	0.23369	0.245328	0.267833	0.256479	0.254607	0.2614	0.273307	0.285784	0.283888	0.285961	0.298491	0.301594	0.304355	0.308265	0.313669	0.33616	0.348161	0.351773	0.361271
5	2012-04-10	0.507286	0.534149	0.447945	0.289892	0.262492	0.318918	0.354242	0.268734	0.259258	0.334037	0.361578	0.358618	0.3055	0.265629	0.22539	0.230545	0.248616	0.268594	0.245678	0.244588	0.251451	0.231513	0.244811	0.245565	0.237952	0.249656	0.250225	0.251672	0.250851	0.23369	0.245328	0.267833	0.256479	0.254607	0.2614	0.273307	0.285784	0.283888	0.285961	0.298491	0.301594	0.304355	0.308265	0.313669	0.33616	0.348161	0.351773	0.361271
6	2012-04-10	0.507286	0.534149	0.447945	0.289892	0.262492	0.318918	0.354242	0.268734	0.259258	0.334037	0.361578	0.358618	0.3055	0.265629	0.22539	0.230545	0.248616	0.268594	0.245678	0.244588	0.251451	0.231513	0.244811	0.245565	0.237952	0.249656	0.250225	0.251672	0.250851	0.23369	0.245328	0.267833	0.256479	0.254607	0.2614	0.273307	0.285784	0.283888	0.285961	0.298491	0.301594	0.304355	0.308265	0.313669	0.33616	0.348161	0.351773	0.361271
7	2012-04-10	0.462067	0.49557	0.397048	0.439537	0.397973	0.314945	0.357914	0.374071	0.356314	0.318772	0.279588	0.301985	0.281792	0.248731	0.246685	0.235484	0.234239	0.245274	0.257847	0.244726	0.229996	0.234365	0.225055	0.230433	0.249793	0.262468	0.252417	0.233516	0.227844	0.24794	0.244405	0.235324	0.243179	0.252422	0.25948	0.259574	0.263986	0.287417	0.298903	0.29315	0.300547	0.309799	0.316348	0.317074	0.335898	0.351617	0.357447	0.369912
8	2012-04-10	0.462067	0.49557	0.397048	0.439537	0.397973	0.314945	0.357914	0.374071	0.356314	0.318772	0.279588	0.301985	0.281792	0.248731	0.246685	0.235484	0.234239	0.245274	0.257847	0.244726	0.229996	0.234365	0.225055	0.230433	0.249793	0.262468	0.252417	0.233516	0.227844	0.24794	0.244405	0.235324	0.243179	0.252422	0.25948	0.259574	0.263986	0.287417	0.298903	0.29315	0.300547	0.309799	0.316348	0.317074	0.335898	0.351617	0.357447	0.369912
9	2012-04-10	0.462067	0.49557	0.397048	0.439537	0.397973	0.314945	0.357914	0.374071	0.356314	0.318772	0.279588	0.301985	0.281792	0.248731	0.246685	0.235484	0.234239	0.245274	0.257847	0.244726	0.229996	0.234365	0.225055	0.230433	0.249793	0.262468	0.252417	0.233516	0.227844	0.24794	0.244405	0.235324	0.243179	0.252422	0.25948	0.259574	0.263986	0.287417	0.298903	0.29315	0.300547	0.309799	0.316348	0.317074	0.335898	0.351617	0.357447	0.369912
10	2012-04-10	0.512073	0.538785	0.417483	0.524157	0.434436	0.298221	0.292945	0.345744	0.31645	0.306683	0.32492	0.326494	0.338588	0.344313	0.302767	0.243667	0.255196	0.287074	0.248613	0.240212	0.245631	0.226208	0.248723	0.243182	0.221074	0.242921	0.238185	0.230368	0.236316	0.246991	0.248071	0.247536	0.251232	0.255193	0.263308	0.265078	0.266803	0.2754	0.284099	0.292093	0.298039	0.303099	0.310503	0.329047	0.337376	0.347078	0.360462	0.370281
11	2012-04-10	0.512073	0.538785	0.417483	0.524157	0.434436	0.298221	0.292945	0.345744	0.31645	0.306683	0.32492	0.326494	0.338588	0.344313	0.302767	0.243667	0.255196	0.287074	0.248613	0.240212	0.245631	0.226208	0.248723	0.243182	0.221074	0.242921	0.238185	0.230368	0.236316	0.246991	0.248071	0.247536	0.251232	0.255193	0.263308	0.265078	0.266803	0.2754	0.284099	0.292093	0.298039	0.303099	0.310503	0.329047	0.337376	0.347078	0.360462	0.370281
12	2012-04-10	0.512073	0.538785	0.417483	0.524157	0.434436	0.298221	0.292945	0.345744	0.31645	0.306683	0.32492	0.326494	0.338588	0.344313	0.302767	0.243667	0.255196	0.287074	0.248613	0.240212	0.245631	0.226208	0.248723	0.243182	0.221074	0.242921	0.238185	0.230368	0.236316	0.246991	0.248071	0.247536	0.251232	0.255193	0.263308	0.265078	0.266803	0.2754	0.284099	0.292093	0.298039	0.303099	0.310503	0.329047	0.337376	0.347078	0.360462	0.370281
13	2012-04-10	0.486959	0.496417	0.514245	0.452941	0.508366	0.471509	0.390626	0.383076	0.346723	0.316033	0.290387	0.290852	0.296872	0.300586	0.323044	0.294719	0.272593	0.281626	0.260937	0.245702	0.242392	0.24619	0.231911	0.233676	0.243214	0.234847	0.233427	0.236985	0.236447	0.234619	0.240876	0.251952	0.260373	0.260921	0.26663	0.275493	0.286145	0.27529	0.273424	0.295467	0.314226	0.318332	0.320562	0.33213	0.341167	0.348536	0.355466	0.362026
14	2012-04-10	0.486959	0.496417	0.514245	0.452941	0.508366	0.471509	0.390626	0.383076	0.346723	0.316033	0.290387	0.290852	0.296872	0.300586	0.323044	0.294719	0.272593	0.281626	0.260937	0.245702	0.242392	0.24619	0.231911	0.233676	0.243214	0.234847	0.233427	0.236985	0.236447	0.234619	0.240876	0.251952	0.260373	0.260921	0.26663	0.275493	0.286145	0.27529	0.273424	0.295467	0.314226	0.318332	0.320562	0.33213	0.341167	0.348536	0.355466	0.362026
15	2012-04-10	0.486959	0.496417	0.514245	0.452941	0.508366	0.471509	0.390626	0.383076	0.346723	0.316033	0.290387	0.290852	0.296872	0.300586	0.323044	0.294719	0.272593	0.281626	0.260937	0.245702	0.242392	0.24619	0.231911	0.233676	0.243214	0.234847	0.233427	0.236985	0.236447	0.234619	0.240876	0.251952	0.260373	0.260921	0.26663	0.275493	0.286145	0.27529	0.273424	0.295467	0.314226	0.318332	0.320562	0.33213	0.341167	0.348536	0.355466	0.362026
16	2012-04-10	0.499097	0.532362	0.500407	0.440786	0.439949	0.45717	0.430285	0.328823	0.321997	0.347814	0.336907	0.313904	0.283567	0.272917	0.289056	0.262813	0.257696	0.268983	0.278186	0.260336	0.231914	0.235151	0.237641	0.236553	0.236268	0.239405	0.233747	0.236048	0.25141	0.246629	0.250013	0.250582	0.244883	0.266732	0.285757	0.285147	0.272366	0.282605	0.291986	0.290416	0.297348	0.304252	0.31799	0.331403	0.333542	0.345237	0.360625	0.359685
17	2012-04-10	0.499097	0.532362	0.500407	0.440786	0.439949	0.45717	0.430285	0.328823	0.321997	0.347814	0.336907	0.313904	0.283567	0.272917	0.289056	0.262813	0.257696	0.268983	0.278186	0.260336	0.231914	0.235151	0.237641	0.236553	0.236268	0.239405	0.233747	0.236048	0.25141	0.246629	0.250013	0.250582	0.244883	0.266732	0.285757	0.285147	0.272366	0.282605	0.291986	0.290416	0.297348	0.304252	0.31799	0.331403	0.333542	0.345237	0.360625	0.359685
18	2012-04-10	0.499097	0.532362	0.500407	0.440786	0.439949	0.45717	0.430285	0.328823	0.321997	0.347814	0.336907	0.313904	0.283567	0.272917	0.289056	0.262813	0.257696	0.268983	0.278186	0.260336	0.231914	0.235151	0.237641	0.236553	0.236268	0.239405	0.233747	0.236048	0.25141	0.246629	0.250013	0.250582	0.244883	0.266732	0.285757	0.285147	0.272366	0.282605	0.291986	0.290416	0.297348	0.304252	0.31799	0.331403	0.333542	0.345237	0.360625	0.359685
19	2012-04-12	0.581931	0.506486	0.427607	0.353321	0.378639	0.396554	0.313275	0.353317	0.328536	0.296643	0.361947	0.309455	0.272545	0.282465	0.246009	0.255325	0.27246	0.281838	0.280934	0.244331	0.222894	0.257217	0.242486	0.233275	0.245223	0.247798	0.242427	0.238895	0.245315	0.242751	0.248423	0.261873	0.275656	0.262341	0.265014	0.284088	0.281232	0.283381	0.285462	0.294135	0.300665	0.308683	0.315206	0.323673	0.333949	0.346268	0.358884	0.371868
20	2012-04-12	0.581931	0.506486	0.427607	0.353321	0.378639	0.396554	0.313275	0.353317	0.328536	0.296643	0.361947	0.309455	0.272545	0.282465	0.246009	0.255325	0.27246	0.281838	0.280934	0.244331	0.222894	0.257217	0.242486	0.233275	0.245223	0.247798	0.242427	0.238895	0.245315	0.242751	0.248423	0.261873	0.275656	0.262341	0.265014	0.284088	0.281232	0.283381	0.285462	0.294135	0.300665	0.308683	0.315206	0.323673	0.333949	0.346268	0.358884	0.371868
21	2012-04-12	0.581931	0.506486	0.427607	0.353321	0.378639	0.396554	0.313275	0.353317	0.328536	0.296643	0.361947	0.309455	0.272545	0.282465	0.246009	0.255325	0.27246	0.281838	0.280934	0.244331	0.222894	0.257217	0.242486	0.233275	0.245223	0.247798	0.242427	0.238895	0.245315	0.242751	0.248423	0.261873	0.275656	0.262341	0.265014	0.284088	0.281232	0.283381	0.285462	0.294135	0.300665	0.308683	0.315206	0.323673	0.333949	0.346268	0.358884	0.371868
22	2012-04-12	0.592454	0.503191	0.424182	0.480864	0.425416	0.369448	0.363088	0.320966	0.30704	0.329055	0.297462	0.340156	0.315057	0.280318	0.274189	0.249917	0.266605	0.289353	0.236978	0.246279	0.288143	0.26019	0.240962	0.239196	0.228624	0.226949	0.234137	0.235362	0.229776	0.243236	0.249863	0.249364	0.261377	0.264875	0.267322	0.271973	0.268558	0.276588	0.28577	0.295751	0.303583	0.300486	0.305556	0.317505	0.338308	0.357172	0.367456	0.371738
23	2012-04-12	0.592454	0.503191	0.424182	0.480864	0.425416	0.369448	0.363088	0.320966	0.30704	0.329055	0.297462	0.340156	0.315057	0.280318	0.274189	0.249917	0.266605	0.289353	0.236978	0.246279	0.288143	0.26019	0.240962	0.239196	0.228624	0.226949	0.234137	0.235362	0.229776	0.243236	0.249863	0.249364	0.261377	0.264875	0.267322	0.271973	0.268558	0.276588	0.28577	0.295751	0.303583	0.300486	0.305556	0.317505	0.338308	0.357172	0.367456	0.371738
24	2012-04-12	0.592454	0.503191	0.424182	0.480864	0.425416	0.369448	0.363088	0.320966	0.30704	0.329055	0.297462	0.340156	0.315057	0.280318	0.274189	0.249917	0.266605	0.289353	0.236978	0.246279	0.288143	0.26019	0.240962	0.239196	0.228624	0.226949	0.234137	0.235362	0.229776	0.243236	0.249863	0.249364	0.261377	0.264875	0.267322	0.271973	0.268558	0.276588	0.28577	0.295751	0.303583	0.300486	0.305556	0.317505	0.338308	0.357172	0.367456	0.371738
25	2012-04-12	0.695829	0.545236	0.486995	0.411322	0.413011	0.419314	0.361209	0.39393	0.356682	0.310268	0.304346	0.285525	0.280496	0.288847	0.241997	0.257799	0.284196	0.282527	0.264448	0.220413	0.209142	0.228702	0.229371	0.236924	0.252575	0.265956	0.255714	0.229209	0.237226	0.236191	0.247517	0.250882	0.252904	0.259616	0.254425	0.250655	0.2708	0.287405	0.296094	0.295274	0.312729	0.314418	0.311154	0.320179	0.335165	0.345721	0.352673	0.365323
26	2012-04-12	0.695829	0.545236	0.486995	0.411322	0.413011	0.419314	0.361209	0.39393	0.356682	0.310268	0.304346	0.285525	0.280496	0.288847	0.241997	0.257799	0.284196	0.282527	0.264448	0.220413	0.209142	0.228702	0.229371	0.236924	0.252575	0.265956	0.255714	0.229209	0.237226	0.236191	0.247517	0.250882	0.252904	0.259616	0.254425	0.250655	0.2708	0.287405	0.296094	0.295274	0.312729	0.314418	0.311154	0.320179	0.335165	0.345721	0.352673	0.365323
27	2012-04-12	0.695829	0.545236	0.486995	0.411322	0.413011	0.419314	0.361209	0.39393	0.356682	0.310268	0.304346	0.285525	0.280496	0.288847	0.241997	0.257799	0.284196	0.282527	0.264448	0.220413	0.209142	0.228702	0.229371	0.236924	0.252575	0.265956	0.255714	0.229209	0.237226	0.236191	0.247517	0.250882	0.252904	0.259616	0.254425	0.250655	0.2708	0.287405	0.296094	0.295274	0.312729	0.314418	0.311154	0.320179	0.335165	0.345721	0.352673	0.365323
28	2012-04-12	0.586151	0.485178	0.330613	0.423506	0.438129	0.405508	0.384065	0.337026	0.408112	0.464879	0.279105	0.330381	0.346111	0.296689	0.270139	0.255048	0.268739	0.277686	0.291237	0.270213	0.232046	0.251109	0.249153	0.249849	0.24486	0.243384	0.245681	0.249897	0.248137	0.232971	0.241332	0.252381	0.246225	0.252909	0.26603	0.270335	0.273333	0.27903	0.293625	0.304498	0.29692	0.30171	0.317896	0.327777	0.337141	0.342948	0.348875	0.361945
29	2012-04-12	0.586151	0.485178	0.330613	0.423506	0.438129	0.405508	0.384065	0.337026	0.408112	0.464879	0.279105	0.330381	0.346111	0.296689	0.270139	0.255048	0.268739	0.277686	0.291237	0.270213	0.232046	0.251109	0.249153	0.249849	0.24486	0.243384	0.245681	0.249897	0.248137	0.232971	0.241332	0.252381	0.246225	0.252909	0.26603	0.270335	0.273333	0.27903	0.293625	0.304498	0.29692	0.30171	0.317896	0.327777	0.337141	0.342948	0.348875	0.361945
30	2012-04-12	0.586151	0.485178	0.330613	0.423506	0.438129	0.405508	0.384065	0.337026	0.408112	0.464879	0.279105	0.330381	0.346111	0.296689	0.270139	0.255048	0.268739	0.277686	0.291237	0.270213	0.232046	0.251109	0.249153	0.249849	0.24486	0.243384	0.245681	0.249897	0.248137	0.232971	0.241332	0.252381	0.246225	0.252909	0.26603	0.270335	0.273333	0.27903	0.293625	0.304498	0.29692	0.30171	0.317896	0.327777	0.337141	0.342948	0.348875	0.361945
31	2012-04-12	0.539809	0.52129	0.459324	0.47137	0.498938	0.477311	0.494761	0.372901	0.317968	0.32465	0.325708	0.350438	0.337775	0.273501	0.271672	0.277177	0.267209	0.253841	0.234515	0.231681	0.238671	0.233065	0.222974	0.225541	0.238341	0.230398	0.238588	0.247992	0.247305	0.237772	0.227829	0.230088	0.255255	0.263584	0.257721	0.260096	0.272699	0.285551	0.291757	0.294786	0.297502	0.307212	0.317552	0.326239	0.337393	0.348608	0.357712	0.368612
32	2012-04-12	0.539809	0.52129	0.459324	0.47137	0.498938	0.477311	0.494761	0.372901	0.317968	0.32465	0.325708	0.350438	0.337775	0.273501	0.271672	0.277177	0.267209	0.253841	0.234515	0.231681	0.238671	0.233065	0.222974	0.225541	0.238341	0.230398	0.238588	0.247992	0.247305	0.237772	0.227829	0.230088	0.255255	0.263584	0.257721	0.260096	0.272699	0.285551	0.291757	0.294786	0.297502	0.307212	0.317552	0.326239	0.337393	0.348608	0.357712	0.368612
33	2012-04-12	0.539809	0.52129	0.459324	0.47137	0.498938	0.477311	0.494761	0.372901	0.317968	0.32465	0.325708	0.350438	0.337775	0.273501	0.271672	0.277177	0.267209	0.253841	0.234515	0.231681	0.238671	0.233065	0.222974	0.225541	0.238341	0.230398	0.238588	0.247992	0.247305	0.237772	0.227829	0.230088	0.255255	0.263584	0.257721	0.260096	0.272699	0.285551	0.291757	0.294786	0.297502	0.307212	0.317552	0.326239	0.337393	0.348608	0.357712	0.368612
34	2012-04-12	0.539363	0.533769	0.562021	0.444895	0.420361	0.489069	0.525556	0.379292	0.348247	0.341253	0.335995	0.334636	0.313808	0.287791	0.285097	0.263006	0.26445	0.305308	0.272623	0.261711	0.254584	0.223307	0.232299	0.22414	0.214906	0.23781	0.238218	0.23879	0.251719	0.245137	0.242027	0.253562	0.259314	0.262872	0.263031	0.270242	0.277771	0.278646	0.285262	0.292535	0.299665	0.305481	0.314775	0.329599	0.342099	0.349857	0.353186	0.368734
35	2012-04-12	0.539363	0.533769	0.562021	0.444895	0.420361	0.489069	0.525556	0.379292	0.348247	0.341253	0.335995	0.334636	0.313808	0.287791	0.285097	0.263006	0.26445	0.305308	0.272623	0.261711	0.254584	0.223307	0.232299	0.22414	0.214906	0.23781	0.238218	0.23879	0.251719	0.245137	0.242027	0.253562	0.259314	0.262872	0.263031	0.270242	0.277771	0.278646	0.285262	0.292535	0.299665	0.305481	0.314775	0.329599	0.342099	0.349857	0.353186	0.368734
36	2012-04-12	0.539363	0.533769	0.562021	0.444895	0.420361	0.489069	0.525556	0.379292	0.348247	0.341253	0.335995	0.334636	0.313808	0.287791	0.285097	0.263006	0.26445	0.305308	0.272623	0.261711	0.254584	0.223307	0.232299	0.22414	0.214906	0.23781	0.238218	0.23879	0.251719	0.245137	0.242027	0.253562	0.259314	0.262872	0.263031	0.270242	0.277771	0.278646	0.285262	0.292535	0.299665	0.305481	0.314775	0.329599	0.342099	0.349857	0.353186	0.368734
37	2012-04-19	0.455796	0.484801	0.507033	0.494278	0.390695	0.345436	0.366681	0.39226	0.382888	0.317133	0.267733	0.274262	0.301442	0.312972	0.306917	0.271307	0.255542	0.266276	0.236478	0.221575	0.218496	0.229386	0.254722	0.246753	0.22966	0.237942	0.2277	0.228119	0.246945	0.245353	0.244189	0.246529	0.259116	0.26506	0.2589	0.257322	0.272307	0.271706	0.282137	0.294622	0.301535	0.301642	0.305694	0.323228	0.337323	0.347271	0.353883	0.368709
38	2012-04-19	0.455796	0.484801	0.507033	0.494278	0.390695	0.345436	0.366681	0.39226	0.382888	0.317133	0.267733	0.274262	0.301442	0.312972	0.306917	0.271307	0.255542	0.266276	0.236478	0.221575	0.218496	0.229386	0.254722	0.246753	0.22966	0.237942	0.2277	0.228119	0.246945	0.245353	0.244189	0.246529	0.259116	0.26506	0.2589	0.257322	0.272307	0.271706	0.282137	0.294622	0.301535	0.301642	0.305694	0.323228	0.337323	0.347271	0.353883	0.368709
39	2012-04-19	0.455796	0.484801	0.507033	0.494278	0.390695	0.345436	0.366681	0.39226	0.382888	0.317133	0.267733	0.274262	0.301442	0.312972	0.306917	0.271307	0.255542	0.266276	0.236478	0.221575	0.218496	0.229386	0.254722	0.246753	0.22966	0.237942	0.2277	0.228119	0.246945	0.245353	0.244189	0.246529	0.259116	0.26506	0.2589	0.257322	0.272307	0.271706	0.282137	0.294622	0.301535	0.301642	0.305694	0.323228	0.337323	0.347271	0.353883	0.368709
40	2012-04-19	0.52413	0.569923	0.383996	0.32755	0.348462	0.426322	0.427532	0.378518	0.408169	0.409533	0.337142	0.275081	0.270049	0.289914	0.232646	0.241366	0.251888	0.23655	0.255699	0.243833	0.228001	0.239496	0.237162	0.235407	0.23403	0.23345	0.234004	0.237175	0.244545	0.248719	0.237762	0.240648	0.255605	0.25067	0.251821	0.25865	0.263779	0.270304	0.276016	0.286484	0.299635	0.308479	0.314533	0.3216	0.333792	0.343613	0.349254	0.362166
41	2012-04-19	0.52413	0.569923	0.383996	0.32755	0.348462	0.426322	0.427532	0.378518	0.408169	0.409533	0.337142	0.275081	0.270049	0.289914	0.232646	0.241366	0.251888	0.23655	0.255699	0.243833	0.228001	0.239496	0.237162	0.235407	0.23403	0.23345	0.234004	0.237175	0.244545	0.248719	0.237762	0.240648	0.255605	0.25067	0.251821	0.25865	0.263779	0.270304	0.276016	0.286484	0.299635	0.308479	0.314533	0.3216	0.333792	0.343613	0.349254	0.362166
42	2012-04-19	0.52413	0.569923	0.383996	0.32755	0.348462	0.426322	0.427532	0.378518	0.408169	0.409533	0.337142	0.275081	0.270049	0.289914	0.232646	0.241366	0.251888	0.23655	0.255699	0.243833	0.228001	0.239496	0.237162	0.235407	0.23403	0.23345	0.234004	0.237175	0.244545	0.248719	0.237762	0.240648	0.255605	0.25067	0.251821	0.25865	0.263779	0.270304	0.276016	0.286484	0.299635	0.308479	0.314533	0.3216	0.333792	0.343613	0.349254	0.362166
43	2012-04-19	0.422188	0.330339	0.471608	0.484003	0.479498	0.382418	0.320599	0.297629	0.346407	0.36357	0.30716	0.267986	0.228406	0.212162	0.227298	0.233522	0.223693	0.209926	0.276	0.301594	0.272214	0.236901	0.237499	0.244871	0.255375	0.242829	0.23829	0.238694	0.224136	0.222621	0.231753	0.232573	0.233524	0.241673	0.250783	0.26002	0.273136	0.280121	0.289262	0.296501	0.301272	0.309345	0.31956	0.325143	0.331868	0.34047	0.352012	0.366602
44	2012-04-19	0.422188	0.330339	0.471608	0.484003	0.479498	0.382418	0.320599	0.297629	0.346407	0.36357	0.30716	0.267986	0.228406	0.212162	0.227298	0.233522	0.223693	0.209926	0.276	0.301594	0.272214	0.236901	0.237499	0.244871	0.255375	0.242829	0.23829	0.238694	0.224136	0.222621	0.231753	0.232573	0.233524	0.241673	0.250783	0.26002	0.273136	0.280121	0.289262	0.296501	0.301272	0.309345	0.31956	0.325143	0.331868	0.34047	0.352012	0.366602
45	2012-04-19	0.600241	0.526619	0.546187	0.503876	0.453063	0.385273	0.311588	0.317286	0.351972	0.329508	0.259328	0.282211	0.286269	0.249	0.26404	0.280208	0.255582	0.205648	0.227685	0.271269	0.277543	0.223304	0.235043	0.249081	0.246522	0.257123	0.243605	0.237574	0.249498	0.252324	0.253674	0.249119	0.237662	0.25594	0.266532	0.271864	0.292433	0.285606	0.283122	0.292723	0.303902	0.309617	0.313451	0.326127	0.332724	0.342198	0.356528	0.363991
46	2012-04-19	0.600241	0.526619	0.546187	0.503876	0.453063	0.385273	0.311588	0.317286	0.351972	0.329508	0.259328	0.282211	0.286269	0.249	0.26404	0.280208	0.255582	0.205648	0.227685	0.271269	0.277543	0.223304	0.235043	0.249081	0.246522	0.257123	0.243605	0.237574	0.249498	0.252324	0.253674	0.249119	0.237662	0.25594	0.266532	0.271864	0.292433	0.285606	0.283122	0.292723	0.303902	0.309617	0.313451	0.326127	0.332724	0.342198	0.356528	0.363991
47	2012-04-19	0.504257	0.390082	0.416351	0.409366	0.389768	0.379342	0.406546	0.371627	0.323631	0.312492	0.363142	0.330039	0.298997	0.294188	0.231471	0.243279	0.292554	0.303478	0.245755	0.206957	0.221467	0.228005	0.232119	0.23721	0.24112	0.241232	0.232076	0.21935	0.208075	0.234677	0.241816	0.232946	0.251822	0.270096	0.268859	0.259984	0.267493	0.266451	0.281063	0.305126	0.308763	0.306064	0.309812	0.316449	0.334883	0.349224	0.354563	0.367956
48	2012-04-19	0.504257	0.390082	0.416351	0.409366	0.389768	0.379342	0.406546	0.371627	0.323631	0.312492	0.363142	0.330039	0.298997	0.294188	0.231471	0.243279	0.292554	0.303478	0.245755	0.206957	0.221467	0.228005	0.232119	0.23721	0.24112	0.241232	0.232076	0.21935	0.208075	0.234677	0.241816	0.232946	0.251822	0.270096	0.268859	0.259984	0.267493	0.266451	0.281063	0.305126	0.308763	0.306064	0.309812	0.316449	0.334883	0.349224	0.354563	0.367956
49	2012-04-19	0.504257	0.390082	0.416351	0.409366	0.389768	0.379342	0.406546	0.371627	0.323631	0.312492	0.363142	0.330039	0.298997	0.294188	0.231471	0.243279	0.292554	0.303478	0.245755	0.206957	0.221467	0.228005	0.232119	0.23721	0.24112	0.241232	0.232076	0.21935	0.208075	0.234677	0.241816	0.232946	0.251822	0.270096	0.268859	0.259984	0.267493	0.266451	0.281063	0.305126	0.308763	0.306064	0.309812	0.316449	0.334883	0.349224	0.354563	0.367956
50	2012-04-19	0.521743	0.416848	0.369754	0.405069	0.353233	0.362626	0.37726	0.29382	0.309693	0.347996	0.38062	0.339611	0.28429	0.249386	0.245835	0.256621	0.251273	0.237993	0.256858	0.258693	0.24124	0.253233	0.243512	0.228473	0.23308	0.247	0.248422	0.231413	0.22013	0.245094	0.247995	0.244276	0.259713	0.267497	0.265145	0.267197	0.274869	0.287883	0.289972	0.294293	0.299862	0.310895	0.324641	0.324612	0.334684	0.345944	0.352018	0.367913
51	2012-04-19	0.521743	0.416848	0.369754	0.405069	0.353233	0.362626	0.37726	0.29382	0.309693	0.347996	0.38062	0.339611	0.28429	0.249386	0.245835	0.256621	0.251273	0.237993	0.256858	0.258693	0.24124	0.253233	0.243512	0.228473	0.23308	0.247	0.248422	0.231413	0.22013	0.245094	0.247995	0.244276	0.259713	0.267497	0.265145	0.267197	0.274869	0.287883	0.289972	0.294293	0.299862	0.310895	0.324641	0.324612	0.334684	0.345944	0.352018	0.367913
52	2012-04-19	0.521743	0.416848	0.369754	0.405069	0.353233	0.362626	0.37726	0.29382	0.309693	0.347996	0.38062	0.339611	0.28429	0.249386	0.245835	0.256621	0.251273	0.237993	0.256858	0.258693	0.24124	0.253233	0.243512	0.228473	0.23308	0.247	0.248422	0.231413	0.22013	0.245094	0.247995	0.244276	0.259713	0.267497	0.265145	0.267197	0.274869	0.287883	0.289972	0.294293	0.299862	0.310895	0.324641	0.324612	0.334684	0.345944	0.352018	0.367913
53	2012-04-19	0.4282	0.447956	0.473837	0.524477	0.432589	0.386975	0.43001	0.471398	0.422208	0.348699	0.295934	0.249174	0.259473	0.275906	0.2673	0.268148	0.271111	0.250291	0.2212	0.215414	0.238779	0.25691	0.235216	0.219233	0.20959	0.188154	0.207039	0.234139	0.248177	0.247999	0.238914	0.241345	0.243596	0.241957	0.249703	0.259916	0.269367	0.267349	0.274488	0.30708	0.316889	0.311415	0.310568	0.321942	0.336354	0.344103	0.35337	0.363235
54	2012-04-19	0.4282	0.447956	0.473837	0.524477	0.432589	0.386975	0.43001	0.471398	0.422208	0.348699	0.295934	0.249174	0.259473	0.275906	0.2673	0.268148	0.271111	0.250291	0.2212	0.215414	0.238779	0.25691	0.235216	0.219233	0.20959	0.188154	0.207039	0.234139	0.248177	0.247999	0.238914	0.241345	0.243596	0.241957	0.249703	0.259916	0.269367	0.267349	0.274488	0.30708	0.316889	0.311415	0.310568	0.321942	0.336354	0.344103	0.35337	0.363235
55	2012-04-19	0.392311	0.325172	0.564382	0.498777	0.394033	0.321089	0.362277	0.382017	0.406108	0.356441	0.336524	0.275724	0.273714	0.297128	0.260608	0.247176	0.262592	0.263514	0.24026	0.234868	0.230005	0.210949	0.233768	0.235717	0.216682	0.210024	0.22958	0.240408	0.228877	0.259492	0.241977	0.228076	0.239564	0.253537	0.259714	0.267421	0.284145	0.287397	0.290227	0.294249	0.312005	0.315334	0.315052	0.321896	0.332752	0.343429	0.355107	0.363729
56	2012-04-19	0.392311	0.325172	0.564382	0.498777	0.394033	0.321089	0.362277	0.382017	0.406108	0.356441	0.336524	0.275724	0.273714	0.297128	0.260608	0.247176	0.262592	0.263514	0.24026	0.234868	0.230005	0.210949	0.233768	0.235717	0.216682	0.210024	0.22958	0.240408	0.228877	0.259492	0.241977	0.228076	0.239564	0.253537	0.259714	0.267421	0.284145	0.287397	0.290227	0.294249	0.312005	0.315334	0.315052	0.321896	0.332752	0.343429	0.355107	0.363729
57	2012-04-19	0.554345	0.49005	0.363674	0.338457	0.43905	0.395921	0.299328	0.407963	0.350209	0.294895	0.326673	0.3063	0.294304	0.283387	0.240269	0.253482	0.260189	0.233658	0.261551	0.256341	0.241913	0.240993	0.214073	0.217626	0.241785	0.228639	0.231107	0.239343	0.251559	0.249329	0.253528	0.251998	0.237615	0.24503	0.254432	0.257209	0.265025	0.268313	0.280689	0.301391	0.303482	0.309578	0.31898	0.32426	0.339663	0.343973	0.346548	0.364254
58	2012-04-19	0.554345	0.49005	0.363674	0.338457	0.43905	0.395921	0.299328	0.407963	0.350209	0.294895	0.326673	0.3063	0.294304	0.283387	0.240269	0.253482	0.260189	0.233658	0.261551	0.256341	0.241913	0.240993	0.214073	0.217626	0.241785	0.228639	0.231107	0.239343	0.251559	0.249329	0.253528	0.251998	0.237615	0.24503	0.254432	0.257209	0.265025	0.268313	0.280689	0.301391	0.303482	0.309578	0.31898	0.32426	0.339663	0.343973	0.346548	0.364254
59	2012-04-19	0.554345	0.49005	0.363674	0.338457	0.43905	0.395921	0.299328	0.407963	0.350209	0.294895	0.326673	0.3063	0.294304	0.283387	0.240269	0.253482	0.260189	0.233658	0.261551	0.256341	0.241913	0.240993	0.214073	0.217626	0.241785	0.228639	0.231107	0.239343	0.251559	0.249329	0.253528	0.251998	0.237615	0.24503	0.254432	0.257209	0.265025	0.268313	0.280689	0.301391	0.303482	0.309578	0.31898	0.32426	0.339663	0.343973	0.346548	0.364254
60	2012-04-19	0.441975	0.371175	0.451009	0.525388	0.392981	0.369945	0.464578	0.354596	0.34161	0.350948	0.328975	0.324819	0.308117	0.292316	0.280589	0.260988	0.253504	0.25978	0.24921	0.243048	0.232331	0.219587	0.257312	0.257784	0.231947	0.22436	0.245574	0.25479	0.249799	0.25674	0.241012	0.233473	0.258689	0.268517	0.261874	0.260832	0.26819	0.274856	0.281676	0.292455	0.304699	0.315751	0.322828	0.32231	0.330009	0.34475	0.360841	0.376048
61	2012-04-19	0.441975	0.371175	0.451009	0.525388	0.392981	0.369945	0.464578	0.354596	0.34161	0.350948	0.328975	0.324819	0.308117	0.292316	0.280589	0.260988	0.253504	0.25978	0.24921	0.243048	0.232331	0.219587	0.257312	0.257784	0.231947	0.22436	0.245574	0.25479	0.249799	0.25674	0.241012	0.233473	0.258689	0.268517	0.261874	0.260832	0.26819	0.274856	0.281676	0.292455	0.304699	0.315751	0.322828	0.32231	0.330009	0.34475	0.360841	0.376048
62	2012-04-19	0.441975	0.371175	0.451009	0.525388	0.392981	0.369945	0.464578	0.354596	0.34161	0.350948	0.328975	0.324819	0.308117	0.292316	0.280589	0.260988	0.253504	0.25978	0.24921	0.243048	0.232331	0.219587	0.257312	0.257784	0.231947	0.22436	0.245574	0.25479	0.249799	0.25674	0.241012	0.233473	0.258689	0.268517	0.261874	0.260832	0.26819	0.274856	0.281676	0.292455	0.304699	0.315751	0.322828	0.32231	0.330009	0.34475	0.360841	0.376048
63	2012-04-19	0.430121	0.372577	0.266299	0.336154	0.462522	0.447632	0.405612	0.361449	0.363831	0.349827	0.299389	0.303611	0.296451	0.301086	0.282475	0.28877	0.298261	0.27417	0.275181	0.268051	0.257602	0.228925	0.220512	0.216622	0.233879	0.227227	0.231711	0.237355	0.232447	0.247433	0.249156	0.248493	0.263098	0.265269	0.259333	0.261827	0.277133	0.286444	0.293831	0.295003	0.299004	0.307814	0.320255	0.330934	0.330359	0.333126	0.346462	0.359865
64	2012-04-19	0.430121	0.372577	0.266299	0.336154	0.462522	0.447632	0.405612	0.361449	0.363831	0.349827	0.299389	0.303611	0.296451	0.301086	0.282475	0.28877	0.298261	0.27417	0.275181	0.268051	0.257602	0.228925	0.220512	0.216622	0.233879	0.227227	0.231711	0.237355	0.232447	0.247433	0.249156	0.248493	0.263098	0.265269	0.259333	0.261827	0.277133	0.286444	0.293831	0.295003	0.299004	0.307814	0.320255	0.330934	0.330359	0.333126	0.346462	0.359865
65	2012-04-19	0.684011	0.594445	0.253385	0.423471	0.471862	0.477421	0.396648	0.328317	0.364635	0.366802	0.329258	0.270636	0.262918	0.309981	0.287099	0.252832	0.228774	0.21823	0.258286	0.24577	0.222681	0.223097	0.224085	0.230074	0.258883	0.251777	0.254683	0.256005	0.256493	0.258717	0.240702	0.238842	0.236838	0.232246	0.245926	0.257666	0.264828	0.269333	0.276159	0.291137	0.288396	0.298491	0.313786	0.315369	0.332268	0.348134	0.359526	0.360796
66	2012-04-19	0.684011	0.594445	0.253385	0.423471	0.471862	0.477421	0.396648	0.328317	0.364635	0.366802	0.329258	0.270636	0.262918	0.309981	0.287099	0.252832	0.228774	0.21823	0.258286	0.24577	0.222681	0.223097	0.224085	0.230074	0.258883	0.251777	0.254683	0.256005	0.256493	0.258717	0.240702	0.238842	0.236838	0.232246	0.245926	0.257666	0.264828	0.269333	0.276159	0.291137	0.288396	0.298491	0.313786	0.315369	0.332268	0.348134	0.359526	0.360796
67	2012-04-19	0.509766	0.453225	0.335586	0.391716	0.386157	0.373907	0.355142	0.34206	0.342401	0.319128	0.281681	0.313052	0.302531	0.288776	0.297337	0.275383	0.257255	0.277603	0.27265	0.25323	0.248637	0.249658	0.2313	0.220594	0.215231	0.213535	0.219482	0.224337	0.230952	0.235586	0.236281	0.235934	0.237899	0.262744	0.274039	0.273122	0.286943	0.279915	0.28044	0.296897	0.295437	0.305622	0.318595	0.324631	0.334254	0.346868	0.359346	0.36711
68	2012-04-19	0.509766	0.453225	0.335586	0.391716	0.386157	0.373907	0.355142	0.34206	0.342401	0.319128	0.281681	0.313052	0.302531	0.288776	0.297337	0.275383	0.257255	0.277603	0.27265	0.25323	0.248637	0.249658	0.2313	0.220594	0.215231	0.213535	0.219482	0.224337	0.230952	0.235586	0.236281	0.235934	0.237899	0.262744	0.274039	0.273122	0.286943	0.279915	0.28044	0.296897	0.295437	0.305622	0.318595	0.324631	0.334254	0.346868	0.359346	0.36711
69	2012-04-19	0.509766	0.453225	0.335586	0.391716	0.386157	0.373907	0.355142	0.34206	0.342401	0.319128	0.281681	0.313052	0.302531	0.288776	0.297337	0.275383	0.257255	0.277603	0.27265	0.25323	0.248637	0.249658	0.2313	0.220594	0.215231	0.213535	0.219482	0.224337	0.230952	0.235586	0.236281	0.235934	0.237899	0.262744	0.274039	0.273122	0.286943	0.279915	0.28044	0.296897	0.295437	0.305622	0.318595	0.324631	0.334254	0.346868	0.359346	0.36711
70	2012-04-19	0.591465	0.618385	0.3952	0.449957	0.483069	0.383376	0.27854	0.299991	0.321448	0.371356	0.337042	0.283878	0.274945	0.289406	0.276123	0.268316	0.256322	0.249037	0.255238	0.248048	0.236917	0.209758	0.228647	0.23469	0.219026	0.240031	0.239686	0.226146	0.218177	0.233952	0.240199	0.241986	0.270356	0.268591	0.262058	0.264952	0.266766	0.27571	0.290338	0.303614	0.310565	0.306296	0.311502	0.332289	0.338921	0.349283	0.361088	0.368823
71	2012-04-19	0.591465	0.618385	0.3952	0.449957	0.483069	0.383376	0.27854	0.299991	0.321448	0.371356	0.337042	0.283878	0.274945	0.289406	0.276123	0.268316	0.256322	0.249037	0.255238	0.248048	0.236917	0.209758	0.228647	0.23469	0.219026	0.240031	0.239686	0.226146	0.218177	0.233952	0.240199	0.241986	0.270356	0.268591	0.262058	0.264952	0.266766	0.27571	0.290338	0.303614	0.310565	0.306296	0.311502	0.332289	0.338921	0.349283	0.361088	0.368823
72	2012-04-19	0.591465	0.618385	0.3952	0.449957	0.483069	0.383376	0.27854	0.299991	0.321448	0.371356	0.337042	0.283878	0.274945	0.289406	0.276123	0.268316	0.256322	0.249037	0.255238	0.248048	0.236917	0.209758	0.228647	0.23469	0.219026	0.240031	0.239686	0.226146	0.218177	0.233952	0.240199	0.241986	0.270356	0.268591	0.262058	0.264952	0.266766	0.27571	0.290338	0.303614	0.310565	0.306296	0.311502	0.332289	0.338921	0.349283	0.361088	0.368823
73	2012-04-19	0.420759	0.305019	0.438093	0.393608	0.393703	0.39362	0.348042	0.371864	0.326907	0.345524	0.399083	0.35336	0.306636	0.271187	0.285212	0.261246	0.225203	0.222234	0.272064	0.281839	0.256918	0.249582	0.237949	0.221575	0.222907	0.22219	0.218784	0.233094	0.259385	0.240039	0.236239	0.251999	0.255545	0.248351	0.251011	0.255077	0.25974	0.270919	0.282323	0.294719	0.301157	0.314289	0.327944	0.329001	0.332653	0.339695	0.353727	0.369813
74	2012-04-19	0.420759	0.305019	0.438093	0.393608	0.393703	0.39362	0.348042	0.371864	0.326907	0.345524	0.399083	0.35336	0.306636	0.271187	0.285212	0.261246	0.225203	0.222234	0.272064	0.281839	0.256918	0.249582	0.237949	0.221575	0.222907	0.22219	0.218784	0.233094	0.259385	0.240039	0.236239	0.251999	0.255545	0.248351	0.251011	0.255077	0.25974	0.270919	0.282323	0.294719	0.301157	0.314289	0.327944	0.329001	0.332653	0.339695	0.353727	0.369813
75	2012-04-19	0.506445	0.496996	0.912573	0.661842	0.474588	0.429477	0.391831	0.343367	0.323596	0.319592	0.297468	0.241995	0.267249	0.279161	0.276796	0.257788	0.217366	0.190388	0.213704	0.230087	0.248138	0.246538	0.240606	0.23068	0.217977	0.237375	0.259815	0.24364	0.214243	0.220916	0.230595	0.245997	0.258848	0.252955	0.255078	0.262187	0.263243	0.277149	0.288175	0.289831	0.293345	0.300842	0.30954	0.326354	0.336568	0.344295	0.350796	0.353732
76	2012-04-19	0.506445	0.496996	0.912573	0.661842	0.474588	0.429477	0.391831	0.343367	0.323596	0.319592	0.297468	0.241995	0.267249	0.279161	0.276796	0.257788	0.217366	0.190388	0.213704	0.230087	0.248138	0.246538	0.240606	0.23068	0.217977	0.237375	0.259815	0.24364	0.214243	0.220916	0.230595	0.245997	0.258848	0.252955	0.255078	0.262187	0.263243	0.277149	0.288175	0.289831	0.293345	0.300842	0.30954	0.326354	0.336568	0.344295	0.350796	0.353732
77	2012-04-19	0.429275	0.340598	0.377133	0.440597	0.422865	0.395736	0.41985	0.333275	0.338093	0.340032	0.262933	0.277404	0.277534	0.264907	0.276832	0.25092	0.228445	0.237341	0.240489	0.236723	0.221402	0.227831	0.229703	0.232425	0.235705	0.242195	0.223495	0.226423	0.236162	0.23553	0.230953	0.239207	0.25444	0.252061	0.257652	0.276606	0.284073	0.281005	0.280976	0.29592	0.303024	0.311545	0.315665	0.318819	0.33102	0.348368	0.360397	0.357665
78	2012-04-19	0.429275	0.340598	0.377133	0.440597	0.422865	0.395736	0.41985	0.333275	0.338093	0.340032	0.262933	0.277404	0.277534	0.264907	0.276832	0.25092	0.228445	0.237341	0.240489	0.236723	0.221402	0.227831	0.229703	0.232425	0.235705	0.242195	0.223495	0.226423	0.236162	0.23553	0.230953	0.239207	0.25444	0.252061	0.257652	0.276606	0.284073	0.281005	0.280976	0.29592	0.303024	0.311545	0.315665	0.318819	0.33102	0.348368	0.360397	0.357665
79	2012-04-19	0.429275	0.340598	0.377133	0.440597	0.422865	0.395736	0.41985	0.333275	0.338093	0.340032	0.262933	0.277404	0.277534	0.264907	0.276832	0.25092	0.228445	0.237341	0.240489	0.236723	0.221402	0.227831	0.229703	0.232425	0.235705	0.242195	0.223495	0.226423	0.236162	0.23553	0.230953	0.239207	0.25444	0.252061	0.257652	0.276606	0.284073	0.281005	0.280976	0.29592	0.303024	0.311545	0.315665	0.318819	0.33102	0.348368	0.360397	0.357665
80	2012-04-19	0.46589	0.459103	0.345956	0.381864	0.390747	0.368583	0.371923	0.343046	0.313199	0.293767	0.303532	0.33926	0.326111	0.273747	0.280514	0.266958	0.267123	0.313742	0.282258	0.274407	0.270821	0.252975	0.236567	0.228196	0.227875	0.220983	0.216858	0.224579	0.244409	0.227625	0.235881	0.260333	0.253661	0.25049	0.24815	0.257733	0.264985	0.272181	0.279771	0.292073	0.298194	0.307507	0.319896	0.328448	0.331184	0.342469	0.358702	0.366077
81	2012-04-19	0.46589	0.459103	0.345956	0.381864	0.390747	0.368583	0.371923	0.343046	0.313199	0.293767	0.303532	0.33926	0.326111	0.273747	0.280514	0.266958	0.267123	0.313742	0.282258	0.274407	0.270821	0.252975	0.236567	0.228196	0.227875	0.220983	0.216858	0.224579	0.244409	0.227625	0.235881	0.260333	0.253661	0.25049	0.24815	0.257733	0.264985	0.272181	0.279771	0.292073	0.298194	0.307507	0.319896	0.328448	0.331184	0.342469	0.358702	0.366077
82	2012-04-19	0.46589	0.459103	0.345956	0.381864	0.390747	0.368583	0.371923	0.343046	0.313199	0.293767	0.303532	0.33926	0.326111	0.273747	0.280514	0.266958	0.267123	0.313742	0.282258	0.274407	0.270821	0.252975	0.236567	0.228196	0.227875	0.220983	0.216858	0.224579	0.244409	0.227625	0.235881	0.260333	0.253661	0.25049	0.24815	0.257733	0.264985	0.272181	0.279771	0.292073	0.298194	0.307507	0.319896	0.328448	0.331184	0.342469	0.358702	0.366077
83	2012-04-19	0.750441	0.689434	0.553326	0.454598	0.42145	0.402275	0.358372	0.278704	0.331996	0.369435	0.363061	0.36152	0.340269	0.336276	0.282884	0.283825	0.30616	0.258983	0.230942	0.214484	0.206971	0.225664	0.244046	0.241242	0.241559	0.242814	0.235613	0.232307	0.230427	0.240435	0.243661	0.238321	0.241336	0.246389	0.265415	0.27922	0.273304	0.277854	0.285689	0.288483	0.298468	0.30433	0.30935	0.32007	0.342849	0.348331	0.344992	0.360502
84	2012-04-19	0.750441	0.689434	0.553326	0.454598	0.42145	0.402275	0.358372	0.278704	0.331996	0.369435	0.363061	0.36152	0.340269	0.336276	0.282884	0.283825	0.30616	0.258983	0.230942	0.214484	0.206971	0.225664	0.244046	0.241242	0.241559	0.242814	0.235613	0.232307	0.230427	0.240435	0.243661	0.238321	0.241336	0.246389	0.265415	0.27922	0.273304	0.277854	0.285689	0.288483	0.298468	0.30433	0.30935	0.32007	0.342849	0.348331	0.344992	0.360502
85	2012-04-19	0.550088	0.53171	0.522421	0.361206	0.355125	0.362898	0.314302	0.297266	0.315843	0.320633	0.287657	0.291533	0.291498	0.262189	0.262461	0.272214	0.275853	0.256604	0.22743	0.216797	0.222163	0.236619	0.232641	0.221764	0.219347	0.212262	0.208174	0.223309	0.237881	0.243504	0.239755	0.234702	0.240315	0.24809	0.248323	0.247692	0.266568	0.281902	0.290084	0.292073	0.290718	0.300628	0.314114	0.324216	0.331477	0.344753	0.354028	0.358301
86	2012-04-19	0.550088	0.53171	0.522421	0.361206	0.355125	0.362898	0.314302	0.297266	0.315843	0.320633	0.287657	0.291533	0.291498	0.262189	0.262461	0.272214	0.275853	0.256604	0.22743	0.216797	0.222163	0.236619	0.232641	0.221764	0.219347	0.212262	0.208174	0.223309	0.237881	0.243504	0.239755	0.234702	0.240315	0.24809	0.248323	0.247692	0.266568	0.281902	0.290084	0.292073	0.290718	0.300628	0.314114	0.324216	0.331477	0.344753	0.354028	0.358301
87	2012-04-19	0.505872	0.541068	0.50947	0.485511	0.428672	0.383278	0.373836	0.422875	0.3974	0.333332	0.296427	0.336967	0.342587	0.304326	0.290207	0.302822	0.295556	0.268956	0.279062	0.269011	0.245093	0.256423	0.266096	0.270859	0.265072	0.243357	0.238271	0.243866	0.248846	0.244759	0.245571	0.256316	0.25769	0.262015	0.261155	0.260138	0.2805	0.293509	0.295955	0.295722	0.310013	0.310633	0.314388	0.327368	0.338065	0.351883	0.363605	0.368692
88	2012-04-19	0.505872	0.541068	0.50947	0.485511	0.428672	0.383278	0.373836	0.422875	0.3974	0.333332	0.296427	0.336967	0.342587	0.304326	0.290207	0.302822	0.295556	0.268956	0.279062	0.269011	0.245093	0.256423	0.266096	0.270859	0.265072	0.243357	0.238271	0.243866	0.248846	0.244759	0.245571	0.256316	0.25769	0.262015	0.261155	0.260138	0.2805	0.293509	0.295955	0.295722	0.310013	0.310633	0.314388	0.327368	0.338065	0.351883	0.363605	0.368692
89	2012-04-19	0.505872	0.541068	0.50947	0.485511	0.428672	0.383278	0.373836	0.422875	0.3974	0.333332	0.296427	0.336967	0.342587	0.304326	0.290207	0.302822	0.295556	0.268956	0.279062	0.269011	0.245093	0.256423	0.266096	0.270859	0.265072	0.243357	0.238271	0.243866	0.248846	0.244759	0.245571	0.256316	0.25769	0.262015	0.261155	0.260138	0.2805	0.293509	0.295955	0.295722	0.310013	0.310633	0.314388	0.327368	0.338065	0.351883	0.363605	0.368692
90	2012-04-19	0.531243	0.558894	0.554377	0.540783	0.417753	0.402219	0.399266	0.3571	0.281162	0.262813	0.286132	0.280622	0.288104	0.27781	0.286571	0.304247	0.331703	0.337519	0.259324	0.243424	0.250906	0.223785	0.229393	0.242784	0.244829	0.239416	0.233284	0.231018	0.238191	0.230031	0.229962	0.240679	0.242512	0.247795	0.256229	0.266216	0.280654	0.279923	0.284292	0.301852	0.30275	0.303075	0.314477	0.330915	0.338622	0.345597	0.357098	0.368381
91	2012-04-19	0.531243	0.558894	0.554377	0.540783	0.417753	0.402219	0.399266	0.3571	0.281162	0.262813	0.286132	0.280622	0.288104	0.27781	0.286571	0.304247	0.331703	0.337519	0.259324	0.243424	0.250906	0.223785	0.229393	0.242784	0.244829	0.239416	0.233284	0.231018	0.238191	0.230031	0.229962	0.240679	0.242512	0.247795	0.256229	0.266216	0.280654	0.279923	0.284292	0.301852	0.30275	0.303075	0.314477	0.330915	0.338622	0.345597	0.357098	0.368381
92	2012-04-19	0.531243	0.558894	0.554377	0.540783	0.417753	0.402219	0.399266	0.3571	0.281162	0.262813	0.286132	0.280622	0.288104	0.27781	0.286571	0.304247	0.331703	0.337519	0.259324	0.243424	0.250906	0.223785	0.229393	0.242784	0.244829	0.239416	0.233284	0.231018	0.238191	0.230031	0.229962	0.240679	0.242512	0.247795	0.256229	0.266216	0.280654	0.279923	0.284292	0.301852	0.30275	0.303075	0.314477	0.330915	0.338622	0.345597	0.357098	0.368381
93	2012-04-19	0.58277	0.507275	0.475978	0.434863	0.380752	0.358792	0.375251	0.356945	0.353352	0.341747	0.332632	0.347327	0.333126	0.301103	0.299061	0.30207	0.275215	0.222163	0.260466	0.25204	0.22902	0.259431	0.245672	0.235033	0.244144	0.253439	0.245963	0.240099	0.255462	0.241178	0.250246	0.261737	0.246827	0.257127	0.273873	0.272332	0.263111	0.28205	0.29569	0.282837	0.296271	0.304573	0.311645	0.325418	0.336255	0.352838	0.361495	0.354645
94	2012-04-19	0.58277	0.507275	0.475978	0.434863	0.380752	0.358792	0.375251	0.356945	0.353352	0.341747	0.332632	0.347327	0.333126	0.301103	0.299061	0.30207	0.275215	0.222163	0.260466	0.25204	0.22902	0.259431	0.245672	0.235033	0.244144	0.253439	0.245963	0.240099	0.255462	0.241178	0.250246	0.261737	0.246827	0.257127	0.273873	0.272332	0.263111	0.28205	0.29569	0.282837	0.296271	0.304573	0.311645	0.325418	0.336255	0.352838	0.361495	0.354645
95	2012-04-19	0.450356	0.450001	0.53985	0.508179	0.600509	0.494701	0.235299	0.2813	0.309771	0.282756	0.273927	0.284108	0.304002	0.276368	0.255437	0.275235	0.266229	0.221994	0.205177	0.19941	0.19504	0.205745	0.247404	0.247055	0.217882	0.217025	0.23413	0.241476	0.238704	0.221539	0.236917	0.250298	0.240474	0.246063	0.257861	0.272328	0.287393	0.278741	0.270159	0.288331	0.308978	0.312559	0.311122	0.323153	0.330217	0.342658	0.357372	0.359108
96	2012-04-19	0.450356	0.450001	0.53985	0.508179	0.600509	0.494701	0.235299	0.2813	0.309771	0.282756	0.273927	0.284108	0.304002	0.276368	0.255437	0.275235	0.266229	0.221994	0.205177	0.19941	0.19504	0.205745	0.247404	0.247055	0.217882	0.217025	0.23413	0.241476	0.238704	0.221539	0.236917	0.250298	0.240474	0.246063	0.257861	0.272328	0.287393	0.278741	0.270159	0.288331	0.308978	0.312559	0.311122	0.323153	0.330217	0.342658	0.357372	0.359108
97	2012-04-25	0.513738	0.520395	0.469169	0.361905	0.40152	0.435072	0.337276	0.348473	0.35141	0.319811	0.285565	0.284615	0.277101	0.248776	0.274619	0.26651	0.24987	0.250565	0.23315	0.241012	0.256995	0.253359	0.240041	0.223886	0.22905	0.235243	0.23422	0.228246	0.226626	0.223227	0.23491	0.253072	0.248516	0.258699	0.258386	0.252308	0.264937	0.279514	0.287874	0.290954	0.305929	0.308562	0.312864	0.324034	0.337756	0.348328	0.356725	0.36235
98	2012-04-25	0.513738	0.520395	0.469169	0.361905	0.40152	0.435072	0.337276	0.348473	0.35141	0.319811	0.285565	0.284615	0.277101	0.248776	0.274619	0.26651	0.24987	0.250565	0.23315	0.241012	0.256995	0.253359	0.240041	0.223886	0.22905	0.235243	0.23422	0.228246	0.226626	0.223227	0.23491	0.253072	0.248516	0.258699	0.258386	0.252308	0.264937	0.279514	0.287874	0.290954	0.305929	0.308562	0.312864	0.324034	0.337756	0.348328	0.356725	0.36235
99	2012-04-25	0.513738	0.520395	0.469169	0.361905	0.40152	0.435072	0.337276	0.348473	0.35141	0.319811	0.285565	0.284615	0.277101	0.248776	0.274619	0.26651	0.24987	0.250565	0.23315	0.241012	0.256995	0.253359	0.240041	0.223886	0.22905	0.235243	0.23422	0.228246	0.226626	0.223227	0.23491	0.253072	0.248516	0.258699	0.258386	0.252308	0.264937	0.279514	0.287874	0.290954	0.305929	0.308562	0.312864	0.324034	0.337756	0.348328	0.356725	0.36235
100	2012-04-25	0.94613	0.737326	0.687462	0.706561	0.757937	0.710469	0.630754	0.609496	0.597981	0.540312	0.413253	0.411807	0.449259	0.407078	0.38297	0.393077	0.401336	0.410964	0.372859	0.319303	0.301564	0.317948	0.331366	0.318772	0.296013	0.304226	0.290945	0.266641	0.271924	0.310527	0.310596	0.299633	0.306804	0.305846	0.293855	0.284661	0.310406	0.311823	0.309878	0.321513	0.332576	0.340994	0.343569	0.349615	0.362653	0.37766	0.386171	0.389371
101	2012-04-25	0.94613	0.737326	0.687462	0.706561	0.757937	0.710469	0.630754	0.609496	0.597981	0.540312	0.413253	0.411807	0.449259	0.407078	0.38297	0.393077	0.401336	0.410964	0.372859	0.319303	0.301564	0.317948	0.331366	0.318772	0.296013	0.304226	0.290945	0.266641	0.271924	0.310527	0.310596	0.299633	0.306804	0.305846	0.293855	0.284661	0.310406	0.311823	0.309878	0.321513	0.332576	0.340994	0.343569	0.349615	0.362653	0.37766	0.386171	0.389371
102	2012-04-25	0.94613	0.737326	0.687462	0.706561	0.757937	0.710469	0.630754	0.609496	0.597981	0.540312	0.413253	0.411807	0.449259	0.407078	0.38297	0.393077	0.401336	0.410964	0.372859	0.319303	0.301564	0.317948	0.331366	0.318772	0.296013	0.304226	0.290945	0.266641	0.271924	0.310527	0.310596	0.299633	0.306804	0.305846	0.293855	0.284661	0.310406	0.311823	0.309878	0.321513	0.332576	0.340994	0.343569	0.349615	0.362653	0.37766	0.386171	0.389371
103	2012-04-25	0.617421	0.548312	0.504846	0.46699	0.427681	0.375068	0.311107	0.319043	0.310195	0.301607	0.322559	0.306341	0.28437	0.27827	0.259752	0.254523	0.257433	0.25313	0.259249	0.260235	0.242773	0.229771	0.235699	0.251812	0.260249	0.245337	0.250171	0.253324	0.251099	0.244124	0.243155	0.249583	0.257698	0.251838	0.263457	0.275839	0.26827	0.281856	0.298858	0.304398	0.298698	0.302058	0.31694	0.334475	0.339046	0.351324	0.364925	0.373107
104	2012-04-25	0.617421	0.548312	0.504846	0.46699	0.427681	0.375068	0.311107	0.319043	0.310195	0.301607	0.322559	0.306341	0.28437	0.27827	0.259752	0.254523	0.257433	0.25313	0.259249	0.260235	0.242773	0.229771	0.235699	0.251812	0.260249	0.245337	0.250171	0.253324	0.251099	0.244124	0.243155	0.249583	0.257698	0.251838	0.263457	0.275839	0.26827	0.281856	0.298858	0.304398	0.298698	0.302058	0.31694	0.334475	0.339046	0.351324	0.364925	0.373107
105	2012-04-25	0.617421	0.548312	0.504846	0.46699	0.427681	0.375068	0.311107	0.319043	0.310195	0.301607	0.322559	0.306341	0.28437	0.27827	0.259752	0.254523	0.257433	0.25313	0.259249	0.260235	0.242773	0.229771	0.235699	0.251812	0.260249	0.245337	0.250171	0.253324	0.251099	0.244124	0.243155	0.249583	0.257698	0.251838	0.263457	0.275839	0.26827	0.281856	0.298858	0.304398	0.298698	0.302058	0.31694	0.334475	0.339046	0.351324	0.364925	0.373107
106	2012-04-25	0.535258	0.525055	0.379113	0.422528	0.435888	0.455434	0.388619	0.35228	0.300478	0.26835	0.278563	0.334192	0.334076	0.295313	0.265737	0.273856	0.305347	0.288555	0.247373	0.249366	0.269735	0.262989	0.255255	0.261187	0.275561	0.256656	0.240889	0.23489	0.247762	0.240148	0.246333	0.256699	0.257752	0.262037	0.262236	0.2641	0.276561	0.275733	0.282738	0.302885	0.317941	0.315179	0.316427	0.335811	0.344489	0.351453	0.361229	0.376368
107	2012-04-25	0.535258	0.525055	0.379113	0.422528	0.435888	0.455434	0.388619	0.35228	0.300478	0.26835	0.278563	0.334192	0.334076	0.295313	0.265737	0.273856	0.305347	0.288555	0.247373	0.249366	0.269735	0.262989	0.255255	0.261187	0.275561	0.256656	0.240889	0.23489	0.247762	0.240148	0.246333	0.256699	0.257752	0.262037	0.262236	0.2641	0.276561	0.275733	0.282738	0.302885	0.317941	0.315179	0.316427	0.335811	0.344489	0.351453	0.361229	0.376368
108	2012-04-25	0.535258	0.525055	0.379113	0.422528	0.435888	0.455434	0.388619	0.35228	0.300478	0.26835	0.278563	0.334192	0.334076	0.295313	0.265737	0.273856	0.305347	0.288555	0.247373	0.249366	0.269735	0.262989	0.255255	0.261187	0.275561	0.256656	0.240889	0.23489	0.247762	0.240148	0.246333	0.256699	0.257752	0.262037	0.262236	0.2641	0.276561	0.275733	0.282738	0.302885	0.317941	0.315179	0.316427	0.335811	0.344489	0.351453	0.361229	0.376368
109	2012-04-25	0.471853	0.468546	0.411063	0.354389	0.367257	0.336433	0.243211	0.316774	0.339039	0.306434	0.323602	0.332934	0.302222	0.287351	0.287197	0.258883	0.256477	0.247829	0.234923	0.227233	0.223102	0.24552	0.238955	0.225513	0.231625	0.247446	0.254427	0.244315	0.235857	0.228337	0.228106	0.240156	0.251438	0.269582	0.272119	0.265512	0.276427	0.286326	0.297556	0.304997	0.301041	0.30944	0.321867	0.331714	0.333382	0.34098	0.358313	0.375386
110	2012-04-25	0.471853	0.468546	0.411063	0.354389	0.367257	0.336433	0.243211	0.316774	0.339039	0.306434	0.323602	0.332934	0.302222	0.287351	0.287197	0.258883	0.256477	0.247829	0.234923	0.227233	0.223102	0.24552	0.238955	0.225513	0.231625	0.247446	0.254427	0.244315	0.235857	0.228337	0.228106	0.240156	0.251438	0.269582	0.272119	0.265512	0.276427	0.286326	0.297556	0.304997	0.301041	0.30944	0.321867	0.331714	0.333382	0.34098	0.358313	0.375386
111	2012-04-25	0.471853	0.468546	0.411063	0.354389	0.367257	0.336433	0.243211	0.316774	0.339039	0.306434	0.323602	0.332934	0.302222	0.287351	0.287197	0.258883	0.256477	0.247829	0.234923	0.227233	0.223102	0.24552	0.238955	0.225513	0.231625	0.247446	0.254427	0.244315	0.235857	0.228337	0.228106	0.240156	0.251438	0.269582	0.272119	0.265512	0.276427	0.286326	0.297556	0.304997	0.301041	0.30944	0.321867	0.331714	0.333382	0.34098	0.358313	0.375386
112	2012-04-25	0.457617	0.464811	0.503917	0.611921	0.435911	0.353443	0.375335	0.390621	0.413435	0.372868	0.334588	0.337369	0.31513	0.255193	0.272515	0.290345	0.272437	0.253113	0.25534	0.246168	0.229844	0.242018	0.229288	0.245692	0.257587	0.223441	0.245961	0.244802	0.226511	0.244956	0.248003	0.243854	0.247545	0.25775	0.262539	0.267656	0.281689	0.285267	0.289978	0.299857	0.295485	0.305063	0.319009	0.329389	0.339115	0.347949	0.357841	0.365007
113	2012-04-25	0.457617	0.464811	0.503917	0.611921	0.435911	0.353443	0.375335	0.390621	0.413435	0.372868	0.334588	0.337369	0.31513	0.255193	0.272515	0.290345	0.272437	0.253113	0.25534	0.246168	0.229844	0.242018	0.229288	0.245692	0.257587	0.223441	0.245961	0.244802	0.226511	0.244956	0.248003	0.243854	0.247545	0.25775	0.262539	0.267656	0.281689	0.285267	0.289978	0.299857	0.295485	0.305063	0.319009	0.329389	0.339115	0.347949	0.357841	0.365007
114	2012-04-25	0.457617	0.464811	0.503917	0.611921	0.435911	0.353443	0.375335	0.390621	0.413435	0.372868	0.334588	0.337369	0.31513	0.255193	0.272515	0.290345	0.272437	0.253113	0.25534	0.246168	0.229844	0.242018	0.229288	0.245692	0.257587	0.223441	0.245961	0.244802	0.226511	0.244956	0.248003	0.243854	0.247545	0.25775	0.262539	0.267656	0.281689	0.285267	0.289978	0.299857	0.295485	0.305063	0.319009	0.329389	0.339115	0.347949	0.357841	0.365007
115	2012-04-25	0.633839	0.567719	0.539711	0.463412	0.442836	0.456019	0.423359	0.408881	0.380974	0.358303	0.338923	0.329342	0.341075	0.342822	0.32423	0.317565	0.307693	0.277705	0.315984	0.300351	0.271363	0.25352	0.266533	0.259296	0.24486	0.2456	0.252432	0.250796	0.232655	0.24414	0.252704	0.252377	0.257053	0.269328	0.276299	0.271116	0.273717	0.282823	0.298304	0.318441	0.324649	0.32859	0.335835	0.343564	0.35369	0.358487	0.363762	0.381567
116	2012-04-25	0.633839	0.567719	0.539711	0.463412	0.442836	0.456019	0.423359	0.408881	0.380974	0.358303	0.338923	0.329342	0.341075	0.342822	0.32423	0.317565	0.307693	0.277705	0.315984	0.300351	0.271363	0.25352	0.266533	0.259296	0.24486	0.2456	0.252432	0.250796	0.232655	0.24414	0.252704	0.252377	0.257053	0.269328	0.276299	0.271116	0.273717	0.282823	0.298304	0.318441	0.324649	0.32859	0.335835	0.343564	0.35369	0.358487	0.363762	0.381567
117	2012-04-25	0.633839	0.567719	0.539711	0.463412	0.442836	0.456019	0.423359	0.408881	0.380974	0.358303	0.338923	0.329342	0.341075	0.342822	0.32423	0.317565	0.307693	0.277705	0.315984	0.300351	0.271363	0.25352	0.266533	0.259296	0.24486	0.2456	0.252432	0.250796	0.232655	0.24414	0.252704	0.252377	0.257053	0.269328	0.276299	0.271116	0.273717	0.282823	0.298304	0.318441	0.324649	0.32859	0.335835	0.343564	0.35369	0.358487	0.363762	0.381567
118	2012-04-25	0.444799	0.397491	0.584558	0.497926	0.463247	0.423021	0.392463	0.373593	0.338811	0.319131	0.292041	0.361663	0.305621	0.216661	0.233795	0.26412	0.271404	0.256246	0.249871	0.237823	0.214379	0.207828	0.232364	0.242559	0.235748	0.237958	0.223892	0.235473	0.24988	0.24255	0.249833	0.256947	0.250279	0.247542	0.256337	0.265233	0.278563	0.275354	0.283466	0.300002	0.304672	0.308156	0.320359	0.340848	0.347375	0.348713	0.353713	0.368392
119	2012-04-25	0.444799	0.397491	0.584558	0.497926	0.463247	0.423021	0.392463	0.373593	0.338811	0.319131	0.292041	0.361663	0.305621	0.216661	0.233795	0.26412	0.271404	0.256246	0.249871	0.237823	0.214379	0.207828	0.232364	0.242559	0.235748	0.237958	0.223892	0.235473	0.24988	0.24255	0.249833	0.256947	0.250279	0.247542	0.256337	0.265233	0.278563	0.275354	0.283466	0.300002	0.304672	0.308156	0.320359	0.340848	0.347375	0.348713	0.353713	0.368392
120	2012-04-25	0.444799	0.397491	0.584558	0.497926	0.463247	0.423021	0.392463	0.373593	0.338811	0.319131	0.292041	0.361663	0.305621	0.216661	0.233795	0.26412	0.271404	0.256246	0.249871	0.237823	0.214379	0.207828	0.232364	0.242559	0.235748	0.237958	0.223892	0.235473	0.24988	0.24255	0.249833	0.256947	0.250279	0.247542	0.256337	0.265233	0.278563	0.275354	0.283466	0.300002	0.304672	0.308156	0.320359	0.340848	0.347375	0.348713	0.353713	0.368392
121	2012-04-25	0.483392	0.511504	0.510048	0.39811	0.324142	0.321849	0.33265	0.336287	0.345572	0.364642	0.364257	0.312479	0.284182	0.269398	0.275561	0.238484	0.232597	0.24159	0.227863	0.221132	0.235056	0.242998	0.217325	0.220981	0.234661	0.229077	0.231423	0.235511	0.233328	0.247957	0.246848	0.252493	0.258983	0.259761	0.25609	0.262786	0.275438	0.291046	0.291833	0.289236	0.299874	0.311282	0.32578	0.332825	0.339285	0.350534	0.360538	0.363122
122	2012-04-25	0.483392	0.511504	0.510048	0.39811	0.324142	0.321849	0.33265	0.336287	0.345572	0.364642	0.364257	0.312479	0.284182	0.269398	0.275561	0.238484	0.232597	0.24159	0.227863	0.221132	0.235056	0.242998	0.217325	0.220981	0.234661	0.229077	0.231423	0.235511	0.233328	0.247957	0.246848	0.252493	0.258983	0.259761	0.25609	0.262786	0.275438	0.291046	0.291833	0.289236	0.299874	0.311282	0.32578	0.332825	0.339285	0.350534	0.360538	0.363122
123	2012-04-25	0.483392	0.511504	0.510048	0.39811	0.324142	0.321849	0.33265	0.336287	0.345572	0.364642	0.364257	0.312479	0.284182	0.269398	0.275561	0.238484	0.232597	0.24159	0.227863	0.221132	0.235056	0.242998	0.217325	0.220981	0.234661	0.229077	0.231423	0.235511	0.233328	0.247957	0.246848	0.252493	0.258983	0.259761	0.25609	0.262786	0.275438	0.291046	0.291833	0.289236	0.299874	0.311282	0.32578	0.332825	0.339285	0.350534	0.360538	0.363122
124	2012-04-25	0.521865	0.351893	0.382101	0.325325	0.307313	0.331122	0.370733	0.368522	0.364783	0.413938	0.370251	0.304657	0.26877	0.260817	0.255424	0.246756	0.240736	0.223948	0.249552	0.251428	0.231566	0.243719	0.240926	0.244854	0.245198	0.229585	0.253689	0.25331	0.234245	0.249008	0.244254	0.234917	0.235245	0.251851	0.265433	0.2655	0.265923	0.279803	0.291379	0.295125	0.296058	0.309073	0.323716	0.324679	0.332507	0.344434	0.363813	0.368953
125	2012-04-25	0.521865	0.351893	0.382101	0.325325	0.307313	0.331122	0.370733	0.368522	0.364783	0.413938	0.370251	0.304657	0.26877	0.260817	0.255424	0.246756	0.240736	0.223948	0.249552	0.251428	0.231566	0.243719	0.240926	0.244854	0.245198	0.229585	0.253689	0.25331	0.234245	0.249008	0.244254	0.234917	0.235245	0.251851	0.265433	0.2655	0.265923	0.279803	0.291379	0.295125	0.296058	0.309073	0.323716	0.324679	0.332507	0.344434	0.363813	0.368953
126	2012-04-25	0.521865	0.351893	0.382101	0.325325	0.307313	0.331122	0.370733	0.368522	0.364783	0.413938	0.370251	0.304657	0.26877	0.260817	0.255424	0.246756	0.240736	0.223948	0.249552	0.251428	0.231566	0.243719	0.240926	0.244854	0.245198	0.229585	0.253689	0.25331	0.234245	0.249008	0.244254	0.234917	0.235245	0.251851	0.265433	0.2655	0.265923	0.279803	0.291379	0.295125	0.296058	0.309073	0.323716	0.324679	0.332507	0.344434	0.363813	0.368953
127	2012-04-25	0.558289	0.579186	0.546387	0.48241	0.462274	0.438132	0.379375	0.352286	0.334725	0.315912	0.334663	0.328225	0.30893	0.287367	0.278617	0.286082	0.270263	0.231326	0.235861	0.226279	0.220538	0.260837	0.262594	0.239316	0.23981	0.239597	0.247811	0.248488	0.235335	0.24606	0.253796	0.247236	0.236464	0.255765	0.27373	0.271571	0.273358	0.281247	0.290215	0.291483	0.294927	0.301797	0.315466	0.331972	0.340646	0.348076	0.356951	0.361942
128	2012-04-25	0.558289	0.579186	0.546387	0.48241	0.462274	0.438132	0.379375	0.352286	0.334725	0.315912	0.334663	0.328225	0.30893	0.287367	0.278617	0.286082	0.270263	0.231326	0.235861	0.226279	0.220538	0.260837	0.262594	0.239316	0.23981	0.239597	0.247811	0.248488	0.235335	0.24606	0.253796	0.247236	0.236464	0.255765	0.27373	0.271571	0.273358	0.281247	0.290215	0.291483	0.294927	0.301797	0.315466	0.331972	0.340646	0.348076	0.356951	0.361942
129	2012-04-25	0.558289	0.579186	0.546387	0.48241	0.462274	0.438132	0.379375	0.352286	0.334725	0.315912	0.334663	0.328225	0.30893	0.287367	0.278617	0.286082	0.270263	0.231326	0.235861	0.226279	0.220538	0.260837	0.262594	0.239316	0.23981	0.239597	0.247811	0.248488	0.235335	0.24606	0.253796	0.247236	0.236464	0.255765	0.27373	0.271571	0.273358	0.281247	0.290215	0.291483	0.294927	0.301797	0.315466	0.331972	0.340646	0.348076	0.356951	0.361942
130	2012-04-25	0.582385	0.459101	0.429382	0.469552	0.404859	0.407941	0.444296	0.354763	0.364436	0.367877	0.304243	0.29039	0.297163	0.304731	0.334485	0.283246	0.238435	0.259719	0.263528	0.264226	0.272779	0.257979	0.239323	0.23087	0.246986	0.23677	0.223858	0.222984	0.235688	0.255536	0.263064	0.263903	0.259794	0.260981	0.259201	0.257742	0.275986	0.277974	0.275489	0.287147	0.303399	0.319036	0.325974	0.324291	0.339657	0.351805	0.361522	0.367
131	2012-04-25	0.582385	0.459101	0.429382	0.469552	0.404859	0.407941	0.444296	0.354763	0.364436	0.367877	0.304243	0.29039	0.297163	0.304731	0.334485	0.283246	0.238435	0.259719	0.263528	0.264226	0.272779	0.257979	0.239323	0.23087	0.246986	0.23677	0.223858	0.222984	0.235688	0.255536	0.263064	0.263903	0.259794	0.260981	0.259201	0.257742	0.275986	0.277974	0.275489	0.287147	0.303399	0.319036	0.325974	0.324291	0.339657	0.351805	0.361522	0.367
132	2012-04-25	0.582385	0.459101	0.429382	0.469552	0.404859	0.407941	0.444296	0.354763	0.364436	0.367877	0.304243	0.29039	0.297163	0.304731	0.334485	0.283246	0.238435	0.259719	0.263528	0.264226	0.272779	0.257979	0.239323	0.23087	0.246986	0.23677	0.223858	0.222984	0.235688	0.255536	0.263064	0.263903	0.259794	0.260981	0.259201	0.257742	0.275986	0.277974	0.275489	0.287147	0.303399	0.319036	0.325974	0.324291	0.339657	0.351805	0.361522	0.367
133	2012-06-08	0.568563	0.489127	0.484683	0.552551	0.484513	0.401174	0.339965	0.327202	0.320969	0.301107	0.319426	0.291389	0.252498	0.236441	0.269084	0.28233	0.244932	0.227787	0.23689	0.240398	0.223298	0.227262	0.222178	0.221938	0.225741	0.233914	0.216532	0.204725	0.210287	0.216237	0.229746	0.241485	0.237123	0.239251	0.252263	0.250107	0.230193	0.241774	0.264847	0.278994	0.293778	0.310949	0.313071	0.304154	0.318175	0.335784	0.347383	0.352685
134	2012-06-08	0.568563	0.489127	0.484683	0.552551	0.484513	0.401174	0.339965	0.327202	0.320969	0.301107	0.319426	0.291389	0.252498	0.236441	0.269084	0.28233	0.244932	0.227787	0.23689	0.240398	0.223298	0.227262	0.222178	0.221938	0.225741	0.233914	0.216532	0.204725	0.210287	0.216237	0.229746	0.241485	0.237123	0.239251	0.252263	0.250107	0.230193	0.241774	0.264847	0.278994	0.293778	0.310949	0.313071	0.304154	0.318175	0.335784	0.347383	0.352685
135	2012-06-08	0.568563	0.489127	0.484683	0.552551	0.484513	0.401174	0.339965	0.327202	0.320969	0.301107	0.319426	0.291389	0.252498	0.236441	0.269084	0.28233	0.244932	0.227787	0.23689	0.240398	0.223298	0.227262	0.222178	0.221938	0.225741	0.233914	0.216532	0.204725	0.210287	0.216237	0.229746	0.241485	0.237123	0.239251	0.252263	0.250107	0.230193	0.241774	0.264847	0.278994	0.293778	0.310949	0.313071	0.304154	0.318175	0.335784	0.347383	0.352685
136	2012-06-08	0.444022	0.436505	0.430747	0.421629	0.428934	0.399834	0.373994	0.342774	0.322485	0.306615	0.296153	0.281457	0.28707	0.276851	0.25333	0.24103	0.254615	0.255663	0.243088	0.228808	0.216683	0.219792	0.226562	0.228874	0.22268	0.215161	0.212948	0.219659	0.220273	0.221809	0.238337	0.254993	0.250452	0.238949	0.23862	0.252366	0.261584	0.266898	0.273243	0.276834	0.29243	0.299783	0.301229	0.311099	0.323284	0.332063	0.337233	0.354276
137	2012-06-08	0.444022	0.436505	0.430747	0.421629	0.428934	0.399834	0.373994	0.342774	0.322485	0.306615	0.296153	0.281457	0.28707	0.276851	0.25333	0.24103	0.254615	0.255663	0.243088	0.228808	0.216683	0.219792	0.226562	0.228874	0.22268	0.215161	0.212948	0.219659	0.220273	0.221809	0.238337	0.254993	0.250452	0.238949	0.23862	0.252366	0.261584	0.266898	0.273243	0.276834	0.29243	0.299783	0.301229	0.311099	0.323284	0.332063	0.337233	0.354276
138	2012-06-08	0.444022	0.436505	0.430747	0.421629	0.428934	0.399834	0.373994	0.342774	0.322485	0.306615	0.296153	0.281457	0.28707	0.276851	0.25333	0.24103	0.254615	0.255663	0.243088	0.228808	0.216683	0.219792	0.226562	0.228874	0.22268	0.215161	0.212948	0.219659	0.220273	0.221809	0.238337	0.254993	0.250452	0.238949	0.23862	0.252366	0.261584	0.266898	0.273243	0.276834	0.29243	0.299783	0.301229	0.311099	0.323284	0.332063	0.337233	0.354276
139	2012-06-08	0.569602	0.486364	0.52142	0.378916	0.406219	0.477681	0.386479	0.358363	0.350256	0.337587	0.339807	0.293164	0.247161	0.225682	0.246802	0.203851	0.203771	0.256295	0.246799	0.225347	0.210595	0.211802	0.219498	0.225435	0.224621	0.204088	0.202519	0.214285	0.217628	0.222099	0.221952	0.228957	0.233431	0.232351	0.236087	0.252564	0.269618	0.273494	0.277881	0.278841	0.285419	0.296815	0.303817	0.310181	0.321492	0.329639	0.343589	0.354383
140	2012-06-08	0.569602	0.486364	0.52142	0.378916	0.406219	0.477681	0.386479	0.358363	0.350256	0.337587	0.339807	0.293164	0.247161	0.225682	0.246802	0.203851	0.203771	0.256295	0.246799	0.225347	0.210595	0.211802	0.219498	0.225435	0.224621	0.204088	0.202519	0.214285	0.217628	0.222099	0.221952	0.228957	0.233431	0.232351	0.236087	0.252564	0.269618	0.273494	0.277881	0.278841	0.285419	0.296815	0.303817	0.310181	0.321492	0.329639	0.343589	0.354383
141	2012-06-08	0.569602	0.486364	0.52142	0.378916	0.406219	0.477681	0.386479	0.358363	0.350256	0.337587	0.339807	0.293164	0.247161	0.225682	0.246802	0.203851	0.203771	0.256295	0.246799	0.225347	0.210595	0.211802	0.219498	0.225435	0.224621	0.204088	0.202519	0.214285	0.217628	0.222099	0.221952	0.228957	0.233431	0.232351	0.236087	0.252564	0.269618	0.273494	0.277881	0.278841	0.285419	0.296815	0.303817	0.310181	0.321492	0.329639	0.343589	0.354383
142	2012-06-08	0.501649	0.498646	0.521696	0.432465	0.427105	0.409831	0.325067	0.384511	0.354794	0.345335	0.384183	0.290145	0.250239	0.268362	0.24789	0.224683	0.223619	0.235994	0.243895	0.248799	0.242714	0.240093	0.253299	0.239201	0.218567	0.224397	0.222551	0.220783	0.235773	0.216603	0.234752	0.259329	0.245919	0.241148	0.247308	0.254795	0.254791	0.264311	0.28108	0.285792	0.285928	0.290822	0.297626	0.306303	0.312814	0.330858	0.348054	0.341694
143	2012-06-08	0.501649	0.498646	0.521696	0.432465	0.427105	0.409831	0.325067	0.384511	0.354794	0.345335	0.384183	0.290145	0.250239	0.268362	0.24789	0.224683	0.223619	0.235994	0.243895	0.248799	0.242714	0.240093	0.253299	0.239201	0.218567	0.224397	0.222551	0.220783	0.235773	0.216603	0.234752	0.259329	0.245919	0.241148	0.247308	0.254795	0.254791	0.264311	0.28108	0.285792	0.285928	0.290822	0.297626	0.306303	0.312814	0.330858	0.348054	0.341694
144	2012-06-08	0.501649	0.498646	0.521696	0.432465	0.427105	0.409831	0.325067	0.384511	0.354794	0.345335	0.384183	0.290145	0.250239	0.268362	0.24789	0.224683	0.223619	0.235994	0.243895	0.248799	0.242714	0.240093	0.253299	0.239201	0.218567	0.224397	0.222551	0.220783	0.235773	0.216603	0.234752	0.259329	0.245919	0.241148	0.247308	0.254795	0.254791	0.264311	0.28108	0.285792	0.285928	0.290822	0.297626	0.306303	0.312814	0.330858	0.348054	0.341694
145	2012-06-08	0.554058	0.571166	0.445432	0.437081	0.518479	0.499733	0.386975	0.351699	0.34255	0.322014	0.266955	0.286659	0.294648	0.220824	0.18874	0.215462	0.245975	0.232599	0.236841	0.234182	0.237842	0.245127	0.203357	0.193359	0.226832	0.221681	0.21882	0.219884	0.22997	0.233923	0.23241	0.232989	0.228009	0.229243	0.239356	0.251444	0.263664	0.272548	0.278722	0.280401	0.297058	0.304084	0.30549	0.314721	0.323738	0.331977	0.337098	0.341423
146	2012-06-08	0.554058	0.571166	0.445432	0.437081	0.518479	0.499733	0.386975	0.351699	0.34255	0.322014	0.266955	0.286659	0.294648	0.220824	0.18874	0.215462	0.245975	0.232599	0.236841	0.234182	0.237842	0.245127	0.203357	0.193359	0.226832	0.221681	0.21882	0.219884	0.22997	0.233923	0.23241	0.232989	0.228009	0.229243	0.239356	0.251444	0.263664	0.272548	0.278722	0.280401	0.297058	0.304084	0.30549	0.314721	0.323738	0.331977	0.337098	0.341423
147	2012-06-08	0.554058	0.571166	0.445432	0.437081	0.518479	0.499733	0.386975	0.351699	0.34255	0.322014	0.266955	0.286659	0.294648	0.220824	0.18874	0.215462	0.245975	0.232599	0.236841	0.234182	0.237842	0.245127	0.203357	0.193359	0.226832	0.221681	0.21882	0.219884	0.22997	0.233923	0.23241	0.232989	0.228009	0.229243	0.239356	0.251444	0.263664	0.272548	0.278722	0.280401	0.297058	0.304084	0.30549	0.314721	0.323738	0.331977	0.337098	0.341423
148	2012-06-08	0.588431	0.538022	0.532256	0.407909	0.46266	0.529704	0.399838	0.409186	0.478332	0.452633	0.362191	0.40003	0.397658	0.35415	0.322086	0.270143	0.256379	0.296818	0.266003	0.254227	0.263895	0.263367	0.240675	0.236774	0.26333	0.265037	0.264953	0.252206	0.230944	0.237447	0.243197	0.254127	0.276851	0.288192	0.285984	0.284379	0.279427	0.296201	0.298669	0.286374	0.286232	0.304362	0.325755	0.329142	0.344134	0.35273	0.352969	0.366756
149	2012-06-08	0.588431	0.538022	0.532256	0.407909	0.46266	0.529704	0.399838	0.409186	0.478332	0.452633	0.362191	0.40003	0.397658	0.35415	0.322086	0.270143	0.256379	0.296818	0.266003	0.254227	0.263895	0.263367	0.240675	0.236774	0.26333	0.265037	0.264953	0.252206	0.230944	0.237447	0.243197	0.254127	0.276851	0.288192	0.285984	0.284379	0.279427	0.296201	0.298669	0.286374	0.286232	0.304362	0.325755	0.329142	0.344134	0.35273	0.352969	0.366756
150	2012-06-08	0.588431	0.538022	0.532256	0.407909	0.46266	0.529704	0.399838	0.409186	0.478332	0.452633	0.362191	0.40003	0.397658	0.35415	0.322086	0.270143	0.256379	0.296818	0.266003	0.254227	0.263895	0.263367	0.240675	0.236774	0.26333	0.265037	0.264953	0.252206	0.230944	0.237447	0.243197	0.254127	0.276851	0.288192	0.285984	0.284379	0.279427	0.296201	0.298669	0.286374	0.286232	0.304362	0.325755	0.329142	0.344134	0.35273	0.352969	0.366756
151	2012-06-08	0.470832	0.344683	0.310892	0.3235	0.302206	0.314284	0.331196	0.322906	0.341555	0.342245	0.284898	0.226126	0.268058	0.299394	0.229967	0.237251	0.256899	0.267254	0.238315	0.235719	0.243076	0.236647	0.216787	0.22513	0.220744	0.214951	0.228636	0.233273	0.220625	0.233766	0.234244	0.229964	0.240213	0.245417	0.25187	0.257456	0.2622	0.269679	0.269809	0.270905	0.280365	0.286532	0.297866	0.309222	0.317484	0.327635	0.3403	0.349138
152	2012-06-08	0.470832	0.344683	0.310892	0.3235	0.302206	0.314284	0.331196	0.322906	0.341555	0.342245	0.284898	0.226126	0.268058	0.299394	0.229967	0.237251	0.256899	0.267254	0.238315	0.235719	0.243076	0.236647	0.216787	0.22513	0.220744	0.214951	0.228636	0.233273	0.220625	0.233766	0.234244	0.229964	0.240213	0.245417	0.25187	0.257456	0.2622	0.269679	0.269809	0.270905	0.280365	0.286532	0.297866	0.309222	0.317484	0.327635	0.3403	0.349138
153	2012-06-08	0.470832	0.344683	0.310892	0.3235	0.302206	0.314284	0.331196	0.322906	0.341555	0.342245	0.284898	0.226126	0.268058	0.299394	0.229967	0.237251	0.256899	0.267254	0.238315	0.235719	0.243076	0.236647	0.216787	0.22513	0.220744	0.214951	0.228636	0.233273	0.220625	0.233766	0.234244	0.229964	0.240213	0.245417	0.25187	0.257456	0.2622	0.269679	0.269809	0.270905	0.280365	0.286532	0.297866	0.309222	0.317484	0.327635	0.3403	0.349138
154	2012-06-08	0.495273	0.452045	0.344458	0.40642	0.347238	0.285935	0.320579	0.388137	0.333555	0.259971	0.242069	0.257442	0.278754	0.236548	0.217218	0.221941	0.239671	0.236373	0.245667	0.252611	0.228716	0.203099	0.24042	0.261658	0.236897	0.229987	0.239412	0.237857	0.212581	0.225021	0.231276	0.22824	0.225508	0.22689	0.241227	0.263688	0.258955	0.262498	0.277363	0.291534	0.288216	0.296849	0.313152	0.321282	0.322168	0.33558	0.349737	0.352501
155	2012-06-08	0.495273	0.452045	0.344458	0.40642	0.347238	0.285935	0.320579	0.388137	0.333555	0.259971	0.242069	0.257442	0.278754	0.236548	0.217218	0.221941	0.239671	0.236373	0.245667	0.252611	0.228716	0.203099	0.24042	0.261658	0.236897	0.229987	0.239412	0.237857	0.212581	0.225021	0.231276	0.22824	0.225508	0.22689	0.241227	0.263688	0.258955	0.262498	0.277363	0.291534	0.288216	0.296849	0.313152	0.321282	0.322168	0.33558	0.349737	0.352501
156	2012-06-08	0.495273	0.452045	0.344458	0.40642	0.347238	0.285935	0.320579	0.388137	0.333555	0.259971	0.242069	0.257442	0.278754	0.236548	0.217218	0.221941	0.239671	0.236373	0.245667	0.252611	0.228716	0.203099	0.24042	0.261658	0.236897	0.229987	0.239412	0.237857	0.212581	0.225021	0.231276	0.22824	0.225508	0.22689	0.241227	0.263688	0.258955	0.262498	0.277363	0.291534	0.288216	0.296849	0.313152	0.321282	0.322168	0.33558	0.349737	0.352501
157	2012-06-08	0.781984	0.638764	0.473541	0.438115	0.386336	0.378787	0.368011	0.380891	0.335411	0.284146	0.271442	0.290104	0.285309	0.261207	0.260882	0.259507	0.253755	0.250745	0.251874	0.235664	0.219649	0.213708	0.233933	0.234671	0.214808	0.231129	0.238387	0.228009	0.215071	0.224917	0.232536	0.239814	0.238975	0.245301	0.252388	0.256393	0.267862	0.266392	0.271843	0.281586	0.285375	0.296747	0.304004	0.305013	0.318624	0.329813	0.338755	0.346522
158	2012-06-08	0.781984	0.638764	0.473541	0.438115	0.386336	0.378787	0.368011	0.380891	0.335411	0.284146	0.271442	0.290104	0.285309	0.261207	0.260882	0.259507	0.253755	0.250745	0.251874	0.235664	0.219649	0.213708	0.233933	0.234671	0.214808	0.231129	0.238387	0.228009	0.215071	0.224917	0.232536	0.239814	0.238975	0.245301	0.252388	0.256393	0.267862	0.266392	0.271843	0.281586	0.285375	0.296747	0.304004	0.305013	0.318624	0.329813	0.338755	0.346522
159	2012-06-08	0.781984	0.638764	0.473541	0.438115	0.386336	0.378787	0.368011	0.380891	0.335411	0.284146	0.271442	0.290104	0.285309	0.261207	0.260882	0.259507	0.253755	0.250745	0.251874	0.235664	0.219649	0.213708	0.233933	0.234671	0.214808	0.231129	0.238387	0.228009	0.215071	0.224917	0.232536	0.239814	0.238975	0.245301	0.252388	0.256393	0.267862	0.266392	0.271843	0.281586	0.285375	0.296747	0.304004	0.305013	0.318624	0.329813	0.338755	0.346522
160	2012-06-08	0.427505	0.457879	0.421637	0.360847	0.350715	0.364714	0.311634	0.268302	0.2729	0.273854	0.262393	0.30235	0.295958	0.255934	0.271214	0.274543	0.262385	0.238456	0.215425	0.224078	0.255407	0.270306	0.230017	0.212986	0.206569	0.212009	0.19753	0.19576	0.213566	0.213246	0.217617	0.235817	0.251444	0.250263	0.255404	0.264967	0.259152	0.260021	0.262523	0.272748	0.276022	0.286634	0.299437	0.308122	0.31265	0.317197	0.328898	0.346449
161	2012-06-08	0.427505	0.457879	0.421637	0.360847	0.350715	0.364714	0.311634	0.268302	0.2729	0.273854	0.262393	0.30235	0.295958	0.255934	0.271214	0.274543	0.262385	0.238456	0.215425	0.224078	0.255407	0.270306	0.230017	0.212986	0.206569	0.212009	0.19753	0.19576	0.213566	0.213246	0.217617	0.235817	0.251444	0.250263	0.255404	0.264967	0.259152	0.260021	0.262523	0.272748	0.276022	0.286634	0.299437	0.308122	0.31265	0.317197	0.328898	0.346449
162	2012-06-08	0.427505	0.457879	0.421637	0.360847	0.350715	0.364714	0.311634	0.268302	0.2729	0.273854	0.262393	0.30235	0.295958	0.255934	0.271214	0.274543	0.262385	0.238456	0.215425	0.224078	0.255407	0.270306	0.230017	0.212986	0.206569	0.212009	0.19753	0.19576	0.213566	0.213246	0.217617	0.235817	0.251444	0.250263	0.255404	0.264967	0.259152	0.260021	0.262523	0.272748	0.276022	0.286634	0.299437	0.308122	0.31265	0.317197	0.328898	0.346449
163	2012-06-08	0.477051	0.427535	0.56471	0.683724	0.471933	0.337661	0.306762	0.447786	0.430982	0.301027	0.287816	0.338981	0.284033	0.238758	0.216519	0.257655	0.312205	0.267656	0.25909	0.235991	0.233999	0.244124	0.216854	0.238844	0.241134	0.225071	0.230459	0.230542	0.232065	0.256823	0.250942	0.234175	0.240873	0.247523	0.261934	0.264211	0.250344	0.248588	0.26451	0.290154	0.279353	0.296432	0.315881	0.319037	0.332	0.337095	0.334571	0.348128
164	2012-06-08	0.477051	0.427535	0.56471	0.683724	0.471933	0.337661	0.306762	0.447786	0.430982	0.301027	0.287816	0.338981	0.284033	0.238758	0.216519	0.257655	0.312205	0.267656	0.25909	0.235991	0.233999	0.244124	0.216854	0.238844	0.241134	0.225071	0.230459	0.230542	0.232065	0.256823	0.250942	0.234175	0.240873	0.247523	0.261934	0.264211	0.250344	0.248588	0.26451	0.290154	0.279353	0.296432	0.315881	0.319037	0.332	0.337095	0.334571	0.348128
165	2012-06-08	0.477051	0.427535	0.56471	0.683724	0.471933	0.337661	0.306762	0.447786	0.430982	0.301027	0.287816	0.338981	0.284033	0.238758	0.216519	0.257655	0.312205	0.267656	0.25909	0.235991	0.233999	0.244124	0.216854	0.238844	0.241134	0.225071	0.230459	0.230542	0.232065	0.256823	0.250942	0.234175	0.240873	0.247523	0.261934	0.264211	0.250344	0.248588	0.26451	0.290154	0.279353	0.296432	0.315881	0.319037	0.332	0.337095	0.334571	0.348128
166	2012-06-08	0.655902	0.54624	0.497223	0.353791	0.338625	0.383657	0.408738	0.402128	0.325467	0.279444	0.283834	0.334862	0.306513	0.237863	0.241908	0.258677	0.268102	0.258952	0.217516	0.207094	0.220212	0.230328	0.230781	0.222552	0.218437	0.238743	0.233576	0.22529	0.213358	0.211476	0.234577	0.251627	0.227554	0.235072	0.249234	0.256178	0.244553	0.255328	0.268644	0.274349	0.290954	0.300752	0.311173	0.319838	0.327343	0.332184	0.335123	0.346347
167	2012-06-08	0.655902	0.54624	0.497223	0.353791	0.338625	0.383657	0.408738	0.402128	0.325467	0.279444	0.283834	0.334862	0.306513	0.237863	0.241908	0.258677	0.268102	0.258952	0.217516	0.207094	0.220212	0.230328	0.230781	0.222552	0.218437	0.238743	0.233576	0.22529	0.213358	0.211476	0.234577	0.251627	0.227554	0.235072	0.249234	0.256178	0.244553	0.255328	0.268644	0.274349	0.290954	0.300752	0.311173	0.319838	0.327343	0.332184	0.335123	0.346347
168	2012-06-08	0.655902	0.54624	0.497223	0.353791	0.338625	0.383657	0.408738	0.402128	0.325467	0.279444	0.283834	0.334862	0.306513	0.237863	0.241908	0.258677	0.268102	0.258952	0.217516	0.207094	0.220212	0.230328	0.230781	0.222552	0.218437	0.238743	0.233576	0.22529	0.213358	0.211476	0.234577	0.251627	0.227554	0.235072	0.249234	0.256178	0.244553	0.255328	0.268644	0.274349	0.290954	0.300752	0.311173	0.319838	0.327343	0.332184	0.335123	0.346347
169	2012-06-08	0.499823	0.460421	0.446413	0.464875	0.439519	0.43231	0.460383	0.392531	0.342509	0.33751	0.349863	0.308067	0.296498	0.320001	0.281578	0.265003	0.268832	0.271754	0.247833	0.241451	0.233048	0.218435	0.219894	0.229526	0.230386	0.218745	0.222638	0.227772	0.237537	0.241806	0.245617	0.249086	0.252397	0.25188	0.252961	0.258623	0.26635	0.276724	0.280122	0.283883	0.28871	0.298471	0.309088	0.319615	0.325504	0.33111	0.340217	0.359621
170	2012-06-08	0.499823	0.460421	0.446413	0.464875	0.439519	0.43231	0.460383	0.392531	0.342509	0.33751	0.349863	0.308067	0.296498	0.320001	0.281578	0.265003	0.268832	0.271754	0.247833	0.241451	0.233048	0.218435	0.219894	0.229526	0.230386	0.218745	0.222638	0.227772	0.237537	0.241806	0.245617	0.249086	0.252397	0.25188	0.252961	0.258623	0.26635	0.276724	0.280122	0.283883	0.28871	0.298471	0.309088	0.319615	0.325504	0.33111	0.340217	0.359621
171	2012-06-08	0.499823	0.460421	0.446413	0.464875	0.439519	0.43231	0.460383	0.392531	0.342509	0.33751	0.349863	0.308067	0.296498	0.320001	0.281578	0.265003	0.268832	0.271754	0.247833	0.241451	0.233048	0.218435	0.219894	0.229526	0.230386	0.218745	0.222638	0.227772	0.237537	0.241806	0.245617	0.249086	0.252397	0.25188	0.252961	0.258623	0.26635	0.276724	0.280122	0.283883	0.28871	0.298471	0.309088	0.319615	0.325504	0.33111	0.340217	0.359621
172	2012-06-08	0.229957	0.241816	0.241309	0.275444	0.34753	0.401021	0.388388	0.272053	0.269176	0.270084	0.239947	0.225904	0.230432	0.225363	0.24165	0.242508	0.250598	0.284404	0.224442	0.198223	0.202284	0.193556	0.196288	0.206406	0.211457	0.201015	0.200848	0.205029	0.209461	0.198783	0.19795	0.204449	0.206553	0.21691	0.214995	0.214533	0.225613	0.232015	0.243998	0.245939	0.235936	0.239798	0.253538	0.260852	0.260548	0.274224	0.287994	0.29295
173	2012-06-08	0.229957	0.241816	0.241309	0.275444	0.34753	0.401021	0.388388	0.272053	0.269176	0.270084	0.239947	0.225904	0.230432	0.225363	0.24165	0.242508	0.250598	0.284404	0.224442	0.198223	0.202284	0.193556	0.196288	0.206406	0.211457	0.201015	0.200848	0.205029	0.209461	0.198783	0.19795	0.204449	0.206553	0.21691	0.214995	0.214533	0.225613	0.232015	0.243998	0.245939	0.235936	0.239798	0.253538	0.260852	0.260548	0.274224	0.287994	0.29295
174	2012-06-08	0.229957	0.241816	0.241309	0.275444	0.34753	0.401021	0.388388	0.272053	0.269176	0.270084	0.239947	0.225904	0.230432	0.225363	0.24165	0.242508	0.250598	0.284404	0.224442	0.198223	0.202284	0.193556	0.196288	0.206406	0.211457	0.201015	0.200848	0.205029	0.209461	0.198783	0.19795	0.204449	0.206553	0.21691	0.214995	0.214533	0.225613	0.232015	0.243998	0.245939	0.235936	0.239798	0.253538	0.260852	0.260548	0.274224	0.287994	0.29295
175	2012-06-08	0.497514	0.365662	0.308048	0.351492	0.413019	0.415439	0.358691	0.387762	0.388571	0.33751	0.226718	0.29841	0.330704	0.29013	0.293375	0.293069	0.269574	0.236291	0.225482	0.224691	0.229154	0.220955	0.227781	0.215292	0.210671	0.22364	0.218344	0.215442	0.226993	0.217935	0.224907	0.239396	0.236023	0.236191	0.2382	0.241714	0.25127	0.262198	0.267893	0.273515	0.285001	0.291612	0.293788	0.29763	0.31904	0.331666	0.337695	0.347184
176	2012-06-08	0.497514	0.365662	0.308048	0.351492	0.413019	0.415439	0.358691	0.387762	0.388571	0.33751	0.226718	0.29841	0.330704	0.29013	0.293375	0.293069	0.269574	0.236291	0.225482	0.224691	0.229154	0.220955	0.227781	0.215292	0.210671	0.22364	0.218344	0.215442	0.226993	0.217935	0.224907	0.239396	0.236023	0.236191	0.2382	0.241714	0.25127	0.262198	0.267893	0.273515	0.285001	0.291612	0.293788	0.29763	0.31904	0.331666	0.337695	0.347184
177	2012-06-08	0.497514	0.365662	0.308048	0.351492	0.413019	0.415439	0.358691	0.387762	0.388571	0.33751	0.226718	0.29841	0.330704	0.29013	0.293375	0.293069	0.269574	0.236291	0.225482	0.224691	0.229154	0.220955	0.227781	0.215292	0.210671	0.22364	0.218344	0.215442	0.226993	0.217935	0.224907	0.239396	0.236023	0.236191	0.2382	0.241714	0.25127	0.262198	0.267893	0.273515	0.285001	0.291612	0.293788	0.29763	0.31904	0.331666	0.337695	0.347184
178	2012-06-08	0.488185	0.47714	0.508967	0.384284	0.378149	0.382378	0.34455	0.306079	0.320936	0.360598	0.349726	0.30207	0.274764	0.264724	0.25783	0.256705	0.235667	0.225607	0.244084	0.232823	0.207207	0.216325	0.218926	0.209773	0.220081	0.222026	0.198243	0.183758	0.199561	0.210352	0.214791	0.218548	0.236587	0.245575	0.245204	0.252764	0.273087	0.273091	0.270081	0.272794	0.284418	0.290534	0.302504	0.314949	0.321853	0.327811	0.335742	0.343825
179	2012-06-08	0.488185	0.47714	0.508967	0.384284	0.378149	0.382378	0.34455	0.306079	0.320936	0.360598	0.349726	0.30207	0.274764	0.264724	0.25783	0.256705	0.235667	0.225607	0.244084	0.232823	0.207207	0.216325	0.218926	0.209773	0.220081	0.222026	0.198243	0.183758	0.199561	0.210352	0.214791	0.218548	0.236587	0.245575	0.245204	0.252764	0.273087	0.273091	0.270081	0.272794	0.284418	0.290534	0.302504	0.314949	0.321853	0.327811	0.335742	0.343825
180	2012-06-08	0.488185	0.47714	0.508967	0.384284	0.378149	0.382378	0.34455	0.306079	0.320936	0.360598	0.349726	0.30207	0.274764	0.264724	0.25783	0.256705	0.235667	0.225607	0.244084	0.232823	0.207207	0.216325	0.218926	0.209773	0.220081	0.222026	0.198243	0.183758	0.199561	0.210352	0.214791	0.218548	0.236587	0.245575	0.245204	0.252764	0.273087	0.273091	0.270081	0.272794	0.284418	0.290534	0.302504	0.314949	0.321853	0.327811	0.335742	0.343825
181	2012-06-08	0.522386	0.462181	0.413938	0.372319	0.411591	0.45288	0.431325	0.388414	0.311588	0.282453	0.283066	0.289171	0.286387	0.291887	0.312306	0.273537	0.249889	0.251539	0.232508	0.205315	0.192853	0.206312	0.209097	0.224755	0.243442	0.227118	0.222288	0.223628	0.238082	0.25121	0.227103	0.216621	0.239065	0.239643	0.240486	0.248864	0.250459	0.258009	0.269905	0.27436	0.275412	0.28968	0.306972	0.310239	0.324458	0.334557	0.338721	0.34577
182	2012-06-08	0.522386	0.462181	0.413938	0.372319	0.411591	0.45288	0.431325	0.388414	0.311588	0.282453	0.283066	0.289171	0.286387	0.291887	0.312306	0.273537	0.249889	0.251539	0.232508	0.205315	0.192853	0.206312	0.209097	0.224755	0.243442	0.227118	0.222288	0.223628	0.238082	0.25121	0.227103	0.216621	0.239065	0.239643	0.240486	0.248864	0.250459	0.258009	0.269905	0.27436	0.275412	0.28968	0.306972	0.310239	0.324458	0.334557	0.338721	0.34577
183	2012-06-08	0.522386	0.462181	0.413938	0.372319	0.411591	0.45288	0.431325	0.388414	0.311588	0.282453	0.283066	0.289171	0.286387	0.291887	0.312306	0.273537	0.249889	0.251539	0.232508	0.205315	0.192853	0.206312	0.209097	0.224755	0.243442	0.227118	0.222288	0.223628	0.238082	0.25121	0.227103	0.216621	0.239065	0.239643	0.240486	0.248864	0.250459	0.258009	0.269905	0.27436	0.275412	0.28968	0.306972	0.310239	0.324458	0.334557	0.338721	0.34577
184	2012-06-08	0.552346	0.527182	0.515548	0.527645	0.504293	0.47904	0.465796	0.445696	0.411864	0.352782	0.334567	0.369518	0.344288	0.294347	0.294082	0.291539	0.272429	0.260543	0.271842	0.271867	0.264497	0.257034	0.25378	0.246365	0.254228	0.248157	0.247589	0.249863	0.254861	0.254869	0.25823	0.261863	0.261649	0.264976	0.261994	0.261915	0.271293	0.29019	0.296233	0.293024	0.301639	0.309593	0.319783	0.331287	0.332739	0.339346	0.350921	0.360696
185	2012-06-08	0.552346	0.527182	0.515548	0.527645	0.504293	0.47904	0.465796	0.445696	0.411864	0.352782	0.334567	0.369518	0.344288	0.294347	0.294082	0.291539	0.272429	0.260543	0.271842	0.271867	0.264497	0.257034	0.25378	0.246365	0.254228	0.248157	0.247589	0.249863	0.254861	0.254869	0.25823	0.261863	0.261649	0.264976	0.261994	0.261915	0.271293	0.29019	0.296233	0.293024	0.301639	0.309593	0.319783	0.331287	0.332739	0.339346	0.350921	0.360696
186	2012-06-08	0.552346	0.527182	0.515548	0.527645	0.504293	0.47904	0.465796	0.445696	0.411864	0.352782	0.334567	0.369518	0.344288	0.294347	0.294082	0.291539	0.272429	0.260543	0.271842	0.271867	0.264497	0.257034	0.25378	0.246365	0.254228	0.248157	0.247589	0.249863	0.254861	0.254869	0.25823	0.261863	0.261649	0.264976	0.261994	0.261915	0.271293	0.29019	0.296233	0.293024	0.301639	0.309593	0.319783	0.331287	0.332739	0.339346	0.350921	0.360696
[truncated: 2,103 more columns]
